# Supplementary material for: 2,2-Dichloro-N-(4-chloro­phenyl­sulfon­yl)­acetamide
Source: Acta Crystallogr Sect E Struct Rep Online. 2008 Jul 19;64(Pt 8):o1521. doi: 10.1107/S1600536808021715 (PMC2962147; doi:10.1107/S1600536808021715)
Supplement: Supplementary file 2 [file e-64-o1521-Isup2.hkl]

# 
# h,k,l, Fc-squared, Fo-squared, sigma(Fo-squared) and status flag 
# 
data_I
_shelx_title ' SA17 PBCA' 
_shelx_refln_list_code          4 
_shelx_F_calc_maximum      336.00 
_exptl_crystal_F_000      1216.00 
_reflns_d_resolution_high  0.8001 
 
loop_ 
 _symmetry_equiv_pos_as_xyz 
 'x, y, z' 
 '-x+1/2, -y, z+1/2' 
 'x+1/2, -y+1/2, -z' 
 '-x, y+1/2, -z+1/2' 
 '-x, -y, -z' 
 'x-1/2, y, -z-1/2' 
 '-x-1/2, y-1/2, z' 
 'x, -y-1/2, z-1/2' 
 
_cell_length_a     9.5909 
_cell_length_b    10.1750 
_cell_length_c    23.2560 
_cell_angle_alpha  90.000 
_cell_angle_beta   90.000 
_cell_angle_gamma  90.000 
 
_shelx_F_squared_multiplier     1.000 
 
loop_ 
 _refln_index_h 
 _refln_index_k 
 _refln_index_l 
 _refln_F_squared_calc 
 _refln_F_squared_meas 
 _refln_F_squared_sigma 
 _refln_observed_status 
   2   0   0   112892.98   111097.78   1708.60 o 
   4   0   0      131.40      114.81     15.17 o 
   6   0   0      410.92      366.78     25.39 o 
   8   0   0       33.42        0.19      4.69 o 
  10   0   0      254.61      221.85     44.10 o 
   2   1   0     7687.66     7484.32    118.20 o 
   4   1   0    11967.51    12301.25     96.52 o 
   6   1   0     2946.61     2949.88     28.06 o 
   8   1   0      873.74      880.59     48.86 o 
  10   1   0      426.48      456.71     29.19 o 
   0   2   0     8855.37     7235.34    895.58 o 
   2   2   0     2329.38     2275.95     14.50 o 
   4   2   0     7574.05     8334.55     42.61 o 
   6   2   0     3167.60     3378.38     30.41 o 
   8   2   0     2100.94     1874.50     80.86 o 
  10   2   0      383.50      379.57     31.43 o 
   2   3   0      522.75      572.41      6.50 o 
   4   3   0      132.70      109.67      9.46 o 
   6   3   0     2954.74     2856.54     31.65 o 
   8   3   0     6053.24     6164.11     47.35 o 
  10   3   0      221.54      164.60     45.49 o 
   0   4   0    40256.73    41071.54    252.80 o 
   2   4   0    11601.74    12045.92     82.50 o 
   4   4   0     2869.42     2844.32     20.82 o 
   6   4   0     3158.87     3305.83     37.03 o 
   8   4   0      767.84      680.65     28.31 o 
  10   4   0     2979.27     3113.27     54.68 o 
   2   5   0     5324.23     5405.85     47.23 o 
   4   5   0     1680.74     1540.67     13.26 o 
   6   5   0     2579.54     2773.03     41.43 o 
   8   5   0     1282.07     1133.58     33.67 o 
  10   5   0        1.52       27.94     35.93 o 
   0   6   0     8429.94     8403.73     71.77 o 
   2   6   0     1641.36     1688.73     14.93 o 
   4   6   0     2733.04     2753.05     29.18 o 
   6   6   0     1118.33     1057.95     23.58 o 
   8   6   0      901.42      944.42     34.39 o 
  10   6   0      401.08      381.92     45.82 o 
   2   7   0     7055.80     7060.74     42.28 o 
   4   7   0     1608.60     1586.62     25.29 o 
   6   7   0        3.63       -4.45      7.98 o 
   8   7   0        3.79        7.70     24.39 o 
  10   7   0       76.39      116.70     62.48 o 
   0   8   0     5079.71     5108.38     71.06 o 
   2   8   0     9865.99    10121.79     53.44 o 
   4   8   0     1468.74     1474.10     25.94 o 
   6   8   0       49.78       44.25     26.01 o 
   8   8   0       73.00       90.55     35.13 o 
   2   9   0      702.37      619.47     26.80 o 
   4   9   0      764.33      667.80     22.01 o 
   6   9   0        0.14        0.64      3.71 o 
   8   9   0       24.21       34.21     40.10 o 
   0  10   0      122.12       68.97     37.56 o 
   2  10   0     1360.46     1447.62     35.44 o 
   4  10   0       52.55       57.59     44.54 o 
   6  10   0     2091.15     2112.77     89.75 o 
   2  11   0     1141.31     1181.36     35.79 o 
   4  11   0       99.60       58.71     49.38 o 
   6  11   0      247.03      305.74     64.25 o 
   0  12   0        5.04       39.71     50.75 o 
   2  12   0       18.56       64.71     51.01 o 
   1   1   1      651.09      727.83      6.52 o 
   2   1   1    23426.82    23415.21     69.95 o 
   3   1   1     3062.40     2901.50     13.51 o 
   4   1   1     1326.54     1248.19     13.35 o 
   5   1   1     7064.86     7289.87     26.68 o 
   6   1   1     1380.84     1290.50     19.93 o 
   7   1   1      188.52      183.44     13.68 o 
   8   1   1      487.58      526.70     17.82 o 
   9   1   1      133.30      115.26     17.94 o 
  10   1   1      267.47      355.22     21.05 o 
  11   1   1       62.75       54.57     27.44 o 
   0   2   1      642.61      667.15      7.69 o 
   1   2   1       92.01       71.89      3.40 o 
   2   2   1        3.99       10.89      3.76 o 
   3   2   1      103.95       93.11      5.44 o 
   4   2   1      340.18      344.71      8.35 o 
   5   2   1      708.94      716.91     10.70 o 
   6   2   1    10093.50    10572.89     54.85 o 
   7   2   1      819.94      828.39     19.24 o 
   8   2   1        5.99       16.80     14.10 o 
   9   2   1       41.33       33.48     17.24 o 
  10   2   1      665.87      700.66     31.06 o 
  11   2   1       50.15       35.54     38.10 o 
   1   3   1       65.80       63.02      4.40 o 
   2   3   1      123.05      114.43      3.11 o 
   3   3   1      763.87      899.36     11.19 o 
   4   3   1     6372.44     6707.90     49.98 o 
   5   3   1       56.38       24.92      7.30 o 
   6   3   1      194.22      203.90      9.97 o 
   7   3   1      487.48      524.34     12.97 o 
   8   3   1      560.95      591.19     14.81 o 
   9   3   1      369.46      397.78     18.55 o 
  10   3   1        6.81        3.45     17.47 o 
  11   3   1       15.79       18.19     49.83 o 
   0   4   1        3.60        6.43      5.27 o 
   1   4   1        7.44       -0.13      1.14 o 
   2   4   1     1221.98     1104.04     10.55 o 
   3   4   1     5915.95     6116.86     32.78 o 
   4   4   1     5237.30     5615.04     23.01 o 
   5   4   1       62.42       59.78      7.19 o 
   6   4   1     2191.87     2076.76     18.21 o 
   7   4   1      401.59      419.52     14.24 o 
   8   4   1      102.61      130.59     17.14 o 
   9   4   1      162.36      101.00     20.53 o 
  10   4   1      249.86      271.41     28.51 o 
  11   4   1       27.54       21.51     44.54 o 
   1   5   1        0.03       -2.58      4.18 o 
   2   5   1     2930.62     2767.19     21.97 o 
   3   5   1      534.22      552.40      8.27 o 
   4   5   1      590.53      499.66      6.25 o 
   5   5   1      984.26     1042.25     12.92 o 
   6   5   1        9.57       -6.94      6.94 o 
   7   5   1     1189.78     1256.98     23.48 o 
   8   5   1      110.91       80.15     19.29 o 
   9   5   1      214.71      259.65     21.74 o 
  10   5   1       44.34       56.51     27.11 o 
  11   5   1        1.47       11.49     62.65 o 
   0   6   1     1269.22     1192.47     13.83 o 
   1   6   1      798.71      813.46     12.09 o 
   2   6   1      115.09      108.10      5.08 o 
   3   6   1       24.81        5.07      7.86 o 
   4   6   1     3497.91     3484.64     22.79 o 
   5   6   1      244.77      281.68     11.68 o 
   6   6   1       21.84       12.08     14.07 o 
   7   6   1       12.92       24.37     17.67 o 
   8   6   1      124.69      158.56     19.90 o 
   9   6   1      194.79      200.25     25.01 o 
  10   6   1      105.56       85.51     29.63 o 
   1   7   1        9.90       13.98      6.57 o 
   2   7   1     1449.06     1378.86     17.09 o 
   3   7   1        5.29       -2.91      5.01 o 
   4   7   1      142.30      139.72     11.02 o 
   5   7   1      327.78      280.37     12.29 o 
   6   7   1       15.49        6.33     12.18 o 
   7   7   1       95.37      105.12     20.13 o 
   8   7   1       75.81       99.91     22.43 o 
   9   7   1        0.03        3.16     25.60 o 
  10   7   1        0.04       -9.82     42.17 o 
   0   8   1     2036.11     2006.83     54.33 o 
   1   8   1     2139.22     2191.37     21.45 o 
   2   8   1       55.21       62.97     11.00 o 
   3   8   1       76.15       62.08     11.45 o 
   4   8   1     2274.96     2251.46     23.25 o 
   5   8   1      749.31      765.78     17.86 o 
   6   8   1      428.06      401.75     19.45 o 
   7   8   1      494.93      467.94     21.25 o 
   8   8   1      122.07      102.29     26.09 o 
   9   8   1       17.33        6.60     19.74 o 
   1   9   1      434.93      442.46     17.52 o 
   2   9   1       55.31       44.58     16.81 o 
   3   9   1     1161.62     1238.39     22.49 o 
   4   9   1     1497.99     1466.94     27.26 o 
   5   9   1       16.83       12.84     13.85 o 
   6   9   1       67.87       66.75     21.87 o 
   7   9   1       45.66       57.51     24.96 o 
   8   9   1     1097.17     1215.17     30.22 o 
   0  10   1      101.03       60.31     37.40 o 
   1  10   1       58.77       64.23     19.41 o 
   2  10   1        3.39       -8.49     17.37 o 
   3  10   1        5.41       -7.58      8.89 o 
   4  10   1      468.00      457.38     49.48 o 
   5  10   1      366.99      328.43     26.06 o 
   6  10   1        3.83        4.53     13.74 o 
   7  10   1       82.49       68.92     28.71 o 
   1  11   1      151.86      154.15     22.64 o 
   2  11   1       10.63       15.60     25.50 o 
   3  11   1       87.99       82.60     27.46 o 
   4  11   1      356.24      340.33     33.45 o 
   5  11   1       85.31       80.88     36.89 o 
   6  11   1        0.20       10.03    443.74 o 
   0  12   1     2527.13     2675.15     50.37 o 
   1  12   1       23.44        8.46     18.36 o 
   2  12   1      534.71      543.39     31.63 o 
   3  12   1       24.97        8.26     25.53 o 
   2   0   2      954.12     1056.70     11.07 o 
   3   0   2     4943.13     4918.42     34.93 o 
   4   0   2     5017.65     4817.08     26.64 o 
   5   0   2     6947.07     7150.52     46.69 o 
   6   0   2       97.47       84.78     15.01 o 
   7   0   2     1892.53     1974.29     33.34 o 
   8   0   2       19.73        2.21      3.33 o 
   9   0   2     2339.35     2414.87     41.94 o 
  10   0   2       26.68        5.08     15.82 o 
  11   0   2     1166.78     1152.43     37.72 o 
   1   1   2     3494.41     3513.01     14.26 o 
   2   1   2       28.86       57.64      4.21 o 
   3   1   2     2384.67     2429.05     12.66 o 
   4   1   2     8891.24     9459.05     58.00 o 
   5   1   2     2813.56     2616.11     18.51 o 
   6   1   2       71.43       90.50      9.56 o 
   7   1   2     1063.76     1111.63     19.69 o 
   8   1   2     5149.38     5345.14     38.42 o 
   9   1   2      251.82      296.42     17.58 o 
  10   1   2      334.71      307.73     21.29 o 
  11   1   2       23.47       10.84     21.10 o 
   0   2   2     4052.45     4007.44     15.15 o 
   1   2   2      503.22      582.04      9.56 o 
   2   2   2    19986.12    19824.06     47.85 o 
   3   2   2    15594.15    16086.27     52.32 o 
   4   2   2     2508.41     2487.27     14.90 o 
   5   2   2      508.02      707.00     19.33 o 
   6   2   2        6.42        8.67      7.00 o 
   7   2   2     1410.78     1399.36     18.40 o 
   8   2   2        3.02       -1.80      3.27 o 
   9   2   2      217.30      184.56     18.36 o 
  10   2   2        2.05       -0.96      5.31 o 
  11   2   2      110.40      147.38     31.65 o 
   1   3   2    20476.80    20593.04    109.56 o 
   2   3   2       78.07       87.27      4.84 o 
   3   3   2    11089.67    10730.61     40.40 o 
   4   3   2      276.59      218.01      6.41 o 
   5   3   2     1802.43     1768.64     15.38 o 
   6   3   2        0.09       -6.14      6.14 o 
   7   3   2       38.70       33.71     10.71 o 
   8   3   2       86.40       88.37     12.99 o 
   9   3   2        1.24      -13.59     22.56 o 
  10   3   2      142.49      126.55     34.23 o 
  11   3   2       80.88      109.09     41.08 o 
   0   4   2      960.24     1094.42     18.46 o 
   1   4   2     5604.52     5156.14     24.23 o 
   2   4   2      613.06      511.36      6.72 o 
   3   4   2      501.77      479.31      4.88 o 
   4   4   2      782.24      720.45      7.45 o 
   5   4   2     1630.53     1650.52     14.52 o 
   6   4   2      808.50      872.56     12.07 o 
   7   4   2      656.02      687.29     16.12 o 
   8   4   2      116.44       91.87     17.56 o 
   9   4   2        0.73        3.33     21.41 o 
  10   4   2      464.99      526.60     28.48 o 
  11   4   2       15.19        6.85     44.86 o 
   1   5   2     2109.55     2095.86     12.85 o 
   2   5   2     2798.01     2784.10     15.31 o 
   3   5   2     4076.16     4147.18     17.73 o 
   4   5   2     1796.18     1674.94     13.13 o 
   5   5   2     3238.03     3296.82     20.01 o 
   6   5   2      748.84      714.46     18.55 o 
   7   5   2       46.98       50.91     16.24 o 
   8   5   2      856.54      873.16     22.52 o 
   9   5   2       13.27        1.86      6.85 o 
  10   5   2        4.77        5.93     25.67 o 
   0   6   2    15632.45    15700.40     86.42 o 
   1   6   2       44.19       33.80      6.94 o 
   2   6   2      514.27      481.44      8.82 o 
   3   6   2      320.92      308.80      8.54 o 
   4   6   2      478.50      471.81     11.72 o 
   5   6   2      679.94      607.96     13.29 o 
   6   6   2        0.74       -5.61      5.73 o 
   7   6   2      178.39      166.13     17.81 o 
   8   6   2       20.11        7.52     20.20 o 
   9   6   2      373.97      468.44     23.27 o 
  10   6   2      106.02      117.30     29.38 o 
   1   7   2       67.54       56.84      7.90 o 
   2   7   2      373.02      352.26     10.97 o 
   3   7   2       21.98       24.45     11.10 o 
   4   7   2       16.75        8.31     10.24 o 
   5   7   2       47.32       47.08     13.63 o 
   6   7   2      229.26      184.91     15.43 o 
   7   7   2     1500.27     1513.42     27.29 o 
   8   7   2      142.81      129.31     23.93 o 
   9   7   2      751.49      789.29     26.50 o 
   0   8   2      493.56      469.29     23.69 o 
   1   8   2      130.47      117.60     11.88 o 
   2   8   2      193.95      172.31     11.88 o 
   3   8   2     2325.84     2364.00     20.97 o 
   4   8   2       81.57       82.40     12.87 o 
   5   8   2      259.51      237.76     17.22 o 
   6   8   2      288.81      300.30     19.83 o 
   7   8   2      261.42      257.83     22.29 o 
   8   8   2       32.29       34.65     27.46 o 
   9   8   2        4.69      -14.13     17.03 o 
   1   9   2      111.28       97.02     16.54 o 
   2   9   2      602.36      580.28     18.16 o 
   3   9   2      431.80      427.68     15.20 o 
   4   9   2        8.38        6.64     19.61 o 
   5   9   2      916.17      845.94     19.54 o 
   6   9   2      219.36      181.02     21.79 o 
   7   9   2       14.77        0.01     18.16 o 
   8   9   2        7.06       16.67     31.83 o 
   0  10   2      415.97      416.89     26.44 o 
   1  10   2     2076.51     2200.91     29.48 o 
   2  10   2        2.76       -4.87     11.02 o 
   3  10   2        1.33       -3.54     16.53 o 
   4  10   2      266.11      264.71     24.58 o 
   5  10   2      179.72      141.16     27.35 o 
   6  10   2     1203.72     1247.06     62.64 o 
   7  10   2        0.00       -3.29     10.10 o 
   1  11   2        1.16        0.87     19.02 o 
   2  11   2      967.53      975.71     27.87 o 
   3  11   2     1207.66     1307.24     31.48 o 
   4  11   2        0.48        1.57     15.73 o 
   5  11   2      391.64      426.55     40.20 o 
   0  12   2      210.64      271.37     51.75 o 
   1  12   2        1.60       -5.83     26.71 o 
   2  12   2        2.81       -7.03     32.06 o 
   3  12   2      190.33      135.16     40.58 o 
   1   1   3      104.08      117.47      8.16 o 
   2   1   3     3980.57     4048.88     14.30 o 
   3   1   3      296.68      473.65      7.27 o 
   4   1   3        0.16       -0.63      2.13 o 
   5   1   3     2493.01     2678.38     30.50 o 
   6   1   3       72.06       61.76      9.27 o 
   7   1   3     7527.34     7623.48     36.55 o 
   8   1   3      475.68      484.89     19.51 o 
   9   1   3     1995.08     2015.77     28.27 o 
  10   1   3        0.00       -3.73     20.72 o 
  11   1   3        3.98      -13.75     15.22 o 
   0   2   3      191.46      221.60      5.01 o 
   1   2   3    72616.81    71669.20    328.03 o 
   2   2   3      183.35      207.11      4.87 o 
   3   2   3     1236.19     1186.46      9.02 o 
   4   2   3     1164.39     1290.43     11.67 o 
   5   2   3      823.48      807.02     13.85 o 
   6   2   3      505.48      535.68     11.74 o 
   7   2   3       14.95       26.50     11.11 o 
   8   2   3       30.17       29.96     13.39 o 
   9   2   3      228.43      167.00     17.56 o 
  10   2   3       67.75       50.59     24.76 o 
  11   2   3      436.43      553.29     30.87 o 
   1   3   3     6952.78     6807.89     25.28 o 
   2   3   3       71.94       63.68      4.76 o 
   3   3   3    13283.99    13994.55     52.39 o 
   4   3   3        6.33        4.04      2.32 o 
   5   3   3      401.00      402.76      9.46 o 
   6   3   3       29.91       31.63      9.79 o 
   7   3   3      888.77      894.10     15.02 o 
   8   3   3      112.23      111.60     13.97 o 
   9   3   3      159.22      105.26     19.02 o 
  10   3   3       21.69        7.51     33.77 o 
  11   3   3       16.03       31.80     34.99 o 
   0   4   3     5119.72     5180.99     29.97 o 
   1   4   3     1100.36     1056.94      8.87 o 
   2   4   3      234.95      219.99      5.73 o 
   3   4   3     3204.62     3121.76     24.18 o 
   4   4   3     2294.38     2545.74     12.78 o 
   5   4   3      399.55      432.13      8.93 o 
   6   4   3       28.48       12.89     10.03 o 
   7   4   3      247.68      244.51     12.33 o 
   8   4   3        1.17       -5.69     13.77 o 
   9   4   3        0.11      -12.74     18.05 o 
  10   4   3        1.63       -5.29     28.47 o 
  11   4   3       11.43        4.89     13.15 o 
   1   5   3     1702.24     1668.57     16.36 o 
   2   5   3      441.50      444.88      9.96 o 
   3   5   3     1973.84     1896.90     12.35 o 
   4   5   3      489.21      480.59      9.02 o 
   5   5   3      622.59      613.12     10.51 o 
   6   5   3      210.16      204.90     14.62 o 
   7   5   3      908.27      881.21     20.70 o 
   8   5   3        6.76        6.72      7.62 o 
   9   5   3        8.51       -7.61      8.62 o 
  10   5   3        5.06       11.23     28.38 o 
   0   6   3      634.61      638.63     12.49 o 
   1   6   3     1009.39     1015.02     10.95 o 
   2   6   3       36.42       42.69      7.31 o 
   3   6   3      791.29      752.32     10.91 o 
   4   6   3       38.50       45.93      9.69 o 
   5   6   3      565.16      577.52     15.11 o 
   6   6   3      190.60      175.81     17.95 o 
   7   6   3       19.22        8.63      6.54 o 
   8   6   3        9.83       -3.25      9.89 o 
   9   6   3     1271.53     1427.07     29.54 o 
  10   6   3      137.22      155.34     29.68 o 
   1   7   3        7.29       -0.40      3.55 o 
   2   7   3      464.57      438.80      9.97 o 
   3   7   3      570.79      537.27     12.44 o 
   4   7   3        2.61        0.70      4.45 o 
   5   7   3     5746.83     5900.89     36.36 o 
   6   7   3        1.64      -10.43     12.60 o 
   7   7   3        0.49        0.32      9.42 o 
   8   7   3       22.88       13.21     20.54 o 
   9   7   3        0.31        1.89     26.67 o 
   0   8   3      388.23      346.41     15.45 o 
   1   8   3      246.51      209.03     12.23 o 
   2   8   3       23.40        2.28      8.89 o 
   3   8   3       25.04       26.55     11.67 o 
   4   8   3       18.92       20.31     14.42 o 
   5   8   3     1807.92     1790.17     23.21 o 
   6   8   3       22.04        8.47     15.89 o 
   7   8   3     1769.91     1610.12     34.12 o 
   8   8   3        1.00       15.83     24.92 o 
   9   8   3        2.66      -11.00     22.78 o 
   1   9   3     1676.88     1700.10     24.89 o 
   2   9   3       58.14       69.91     15.91 o 
   3   9   3     2944.94     2995.55     31.15 o 
   4   9   3      751.98      798.24     20.17 o 
   5   9   3      151.15      156.95     20.15 o 
   6   9   3      152.99      142.70     22.47 o 
   7   9   3       58.77       49.91     25.52 o 
   8   9   3       59.93       58.67     28.59 o 
   0  10   3       11.88       14.11     26.39 o 
   1  10   3     1755.16     1839.63     27.56 o 
   2  10   3      117.58       78.66     19.68 o 
   3  10   3      841.98      802.82     25.18 o 
   4  10   3       62.04       41.82     21.39 o 
   5  10   3       32.46       14.42     29.54 o 
   6  10   3        0.34      -13.14     31.36 o 
   7  10   3       16.11       23.08     24.15 o 
   1  11   3      209.99      217.82     25.20 o 
   2  11   3      312.98      322.36     26.02 o 
   3  11   3       22.64       13.33     32.97 o 
   4  11   3       17.74       17.06     29.49 o 
   5  11   3      481.55      527.24     36.86 o 
   0  12   3       21.35        1.07     11.55 o 
   1  12   3       70.44       36.15     30.96 o 
   2  12   3        6.37       18.37     31.71 o 
   3  12   3      192.07      182.25     33.80 o 
   0   0   4      299.03      269.69    155.26 o 
   1   0   4       57.95       64.04      3.47 o 
   2   0   4      571.94      581.34     13.14 o 
   3   0   4    15297.43    15523.46     39.66 o 
   4   0   4        2.92        2.82      2.81 o 
   5   0   4      793.13      733.06     13.92 o 
   6   0   4     7233.87     7568.58     54.26 o 
   7   0   4     2309.67     2422.26     36.31 o 
   8   0   4     2598.86     2731.88     41.44 o 
   9   0   4     3139.88     3170.65     76.07 o 
  10   0   4      169.71      169.50     30.91 o 
  11   0   4      263.61      217.75     37.50 o 
   1   1   4     1166.31     1135.43      6.71 o 
   2   1   4     8376.41     8684.85     61.51 o 
   3   1   4     1333.58     1306.10     11.00 o 
   4   1   4     4280.12     4288.25     43.99 o 
   5   1   4       28.29       71.47      7.72 o 
   6   1   4     2921.38     2914.61     30.30 o 
   7   1   4     3948.83     3929.94     35.58 o 
   8   1   4     1811.44     1805.39     25.33 o 
   9   1   4     1386.59     1446.43     25.00 o 
  10   1   4      163.94      155.08     21.77 o 
  11   1   4       39.94       41.92     27.84 o 
   0   2   4     5495.13     5572.89     17.57 o 
   1   2   4    27532.61    28234.55     72.78 o 
   2   2   4    13727.69    14043.15     33.88 o 
   3   2   4    22523.85    22934.65     92.49 o 
   4   2   4     3782.14     3826.57     28.75 o 
   5   2   4     1292.24     1420.02     13.73 o 
   6   2   4      116.78      101.82      9.81 o 
   7   2   4     1179.19     1082.01     16.98 o 
   8   2   4     1893.98     1913.64     22.47 o 
   9   2   4      200.64      220.85     16.17 o 
  10   2   4      347.42      326.39     24.75 o 
  11   2   4       24.47       -8.17     35.21 o 
   1   3   4    27751.00    27687.20     79.43 o 
   2   3   4     1185.31     1287.24      8.99 o 
   3   3   4     1169.53     1039.89      7.65 o 
   4   3   4      357.36      358.43      7.20 o 
   5   3   4      920.87      965.85     11.18 o 
   6   3   4     1627.52     1638.49     16.65 o 
   7   3   4       17.84       24.00     11.15 o 
   8   3   4     4668.70     4888.67     48.59 o 
   9   3   4       33.38       33.73     19.70 o 
  10   3   4      349.42      372.01     22.49 o 
  11   3   4      396.32      437.60     39.97 o 
   0   4   4       61.14       66.26      5.73 o 
   1   4   4     1588.06     1758.67     11.99 o 
   2   4   4      371.24      391.22      6.77 o 
   3   4   4     6504.95     6622.48     21.55 o 
   4   4   4     1128.36     1118.53      9.16 o 
   5   4   4     7051.45     7339.77     37.74 o 
   6   4   4        0.68        1.48      9.81 o 
   7   4   4     2770.96     2885.60     23.45 o 
   8   4   4      419.02      429.58     16.15 o 
   9   4   4      371.34      339.84     23.86 o 
  10   4   4      162.65      173.51     28.83 o 
  11   4   4       68.90       84.65     60.02 o 
   1   5   4     1613.25     1546.79     11.59 o 
   2   5   4     2494.99     2574.47     14.86 o 
   3   5   4     1621.34     1597.46     11.85 o 
   4   5   4      221.81      187.75      8.49 o 
   5   5   4     2159.65     2057.47     17.95 o 
   6   5   4     1135.92     1057.41     15.17 o 
   7   5   4       76.82       36.87     18.28 o 
   8   5   4     1623.10     1656.69     27.71 o 
   9   5   4       18.83       20.89     22.61 o 
  10   5   4      267.55      257.71     31.45 o 
   0   6   4     6347.81     6438.19     32.60 o 
   1   6   4     1054.82      957.20     10.87 o 
   2   6   4     1771.63     1712.72     13.76 o 
   3   6   4     1428.78     1415.75     13.61 o 
   4   6   4      251.94      229.92      8.64 o 
   5   6   4     3390.02     3465.37     27.99 o 
   6   6   4      467.51      448.24     17.38 o 
   7   6   4      297.36      301.29     17.47 o 
   8   6   4      133.59      146.49     20.52 o 
   9   6   4      801.12      861.09     25.79 o 
  10   6   4        0.23      -23.02     23.02 o 
   1   7   4      530.78      495.24      9.97 o 
   2   7   4     1633.03     1647.58     14.78 o 
   3   7   4     1094.26     1057.99     14.99 o 
   4   7   4      350.69      354.44     14.31 o 
   5   7   4     1995.63     1932.23     23.42 o 
   6   7   4        0.50        0.75      5.58 o 
   7   7   4      712.28      799.81     20.23 o 
   8   7   4      150.83      153.69     22.57 o 
   9   7   4      693.53      788.55     27.24 o 
   0   8   4      151.46      112.81     15.51 o 
   1   8   4     2173.23     2168.58     24.54 o 
   2   8   4        1.94       -5.19      8.47 o 
   3   8   4      653.31      611.14     13.76 o 
   4   8   4      482.15      461.04     18.41 o 
   5   8   4      102.30       86.23     15.18 o 
   6   8   4      540.81      533.23     18.02 o 
   7   8   4      393.10      416.38     22.29 o 
   8   8   4      235.18      256.22     25.64 o 
   9   8   4       14.45       32.49     34.11 o 
   1   9   4      537.64      531.55     17.89 o 
   2   9   4      135.69      124.74     14.85 o 
   3   9   4      251.71      229.49     16.66 o 
   4   9   4       14.95        0.77      1.67 o 
   5   9   4      105.53       61.38     17.86 o 
   6   9   4       88.99       62.00     22.54 o 
   7   9   4       37.52       13.24     13.53 o 
   8   9   4      260.18      243.22     28.15 o 
   0  10   4       11.71       -1.19     11.18 o 
   1  10   4     4195.10     4390.96     38.46 o 
   2  10   4       12.52       -9.16     13.87 o 
   3  10   4      157.33      141.62     24.21 o 
   4  10   4      235.21      233.14     20.51 o 
   5  10   4       67.97       50.46     26.77 o 
   6  10   4        6.33        1.78     28.04 o 
   7  10   4      148.39      119.23     35.15 o 
   1  11   4        0.90       -8.04     24.33 o 
   2  11   4       25.83        3.14     11.42 o 
   3  11   4      362.97      359.85     26.51 o 
   4  11   4       47.71       39.28     29.98 o 
   5  11   4       18.04       -9.51     38.98 o 
   0  12   4        1.99      -41.80     41.80 o 
   1  12   4      103.00      101.89     40.09 o 
   2  12   4        0.41      -27.03     37.26 o 
   3  12   4       12.99       -0.58      2.42 o 
   1   1   5      899.26      892.40     10.08 o 
   2   1   5    11706.46    11766.07     29.45 o 
   3   1   5      209.54      147.53      6.35 o 
   4   1   5      139.62      119.66      7.05 o 
   5   1   5     5348.83     5293.40     30.95 o 
   6   1   5        5.47        6.11      9.21 o 
   7   1   5     1841.29     1886.61     20.56 o 
   8   1   5       21.49       23.83     15.52 o 
   9   1   5      698.39      649.84     20.35 o 
  10   1   5        0.34       -0.19     13.34 o 
  11   1   5      116.04       90.98     31.91 o 
   0   2   5    19038.75    19085.38     35.57 o 
   1   2   5     4930.83     4760.56     15.17 o 
   2   2   5      170.14      137.57      5.10 o 
   3   2   5     2327.48     2378.64     16.91 o 
   4   2   5      177.57      140.56      6.12 o 
   5   2   5      305.01      315.02      8.85 o 
   6   2   5     1738.02     1689.34     17.96 o 
   7   2   5       31.57       17.28     12.51 o 
   8   2   5      453.19      444.78     15.12 o 
   9   2   5       94.60       77.89     16.40 o 
  10   2   5      654.81      659.98     26.11 o 
  11   2   5      385.24      431.55     32.15 o 
   1   3   5      841.07      758.22      5.10 o 
   2   3   5     1323.78     1338.77      7.16 o 
   3   3   5      278.49      271.70      7.63 o 
   4   3   5      828.68      839.37      9.45 o 
   5   3   5     1596.66     1638.58     16.13 o 
   6   3   5      918.76      946.92     12.77 o 
   7   3   5      156.36      150.32     11.85 o 
   8   3   5       85.75      145.85     16.46 o 
   9   3   5      103.75      109.21     19.60 o 
  10   3   5       20.07       30.32     28.26 o 
  11   3   5       19.03       -1.68     27.21 o 
   0   4   5      231.41      209.38      7.59 o 
   1   4   5     4409.59     4584.79     16.86 o 
   2   4   5        0.25       -0.74      1.25 o 
   3   4   5     3134.13     3005.43     15.10 o 
   4   4   5      563.86      613.77      7.48 o 
   5   4   5        0.84       -2.90      6.17 o 
   6   4   5     3197.65     3164.73     31.61 o 
   7   4   5       42.64       36.39     13.28 o 
   8   4   5       67.05       38.86     14.16 o 
   9   4   5      448.97      524.97     24.65 o 
  10   4   5      107.06      115.96     29.61 o 
   1   5   5      143.59      137.53      7.04 o 
   2   5   5     5365.28     5379.21     20.90 o 
   3   5   5      491.60      500.92      8.43 o 
   4   5   5     2446.40     2413.58     15.93 o 
   5   5   5      198.41      184.45     10.75 o 
   6   5   5       68.14       69.08     11.56 o 
   7   5   5      365.83      401.85     17.02 o 
   8   5   5     1272.12     1309.76     26.11 o 
   9   5   5       13.23       -0.37     12.27 o 
  10   5   5      132.19      127.90     31.86 o 
   0   6   5     8603.41     8554.38     64.83 o 
   1   6   5        1.33       -0.30      2.26 o 
   2   6   5     1964.50     2033.31     14.98 o 
   3   6   5     2692.23     2710.71     17.66 o 
   4   6   5     1705.04     1750.21     15.94 o 
   5   6   5      593.64      638.43     17.73 o 
   6   6   5      348.98      367.04     16.83 o 
   7   6   5     1094.25     1107.79     23.32 o 
   8   6   5       56.76       58.42     21.18 o 
   9   6   5       58.12      110.37     25.57 o 
  10   6   5       29.43       29.79     34.48 o 
   1   7   5      119.64      103.01      8.40 o 
   2   7   5      179.17      187.48      9.43 o 
   3   7   5       47.69       52.43     11.47 o 
   4   7   5     1738.69     1782.41     21.79 o 
   5   7   5      204.64      215.08     14.51 o 
   6   7   5      239.35      266.12     15.82 o 
   7   7   5      640.56      653.71     21.45 o 
   8   7   5       27.14       28.16     21.06 o 
   9   7   5       61.15       56.42     27.09 o 
   0   8   5      138.37      129.38     15.82 o 
   1   8   5       58.35       62.67     12.34 o 
   2   8   5       45.48       42.51     13.18 o 
   3   8   5      145.68      140.91     13.29 o 
   4   8   5        0.14       -7.16     10.03 o 
   5   8   5      655.13      685.56     17.86 o 
   6   8   5       21.42        9.26      7.79 o 
   7   8   5      252.42      252.60     22.71 o 
   8   8   5       28.76       21.12     25.93 o 
   9   8   5       57.57       54.97     37.45 o 
   1   9   5     1408.52     1437.25     22.30 o 
   2   9   5        3.30        2.76      8.05 o 
   3   9   5      937.95      942.77     25.25 o 
   4   9   5      182.69      174.50     19.27 o 
   5   9   5      646.07      668.58     22.11 o 
   6   9   5      281.36      253.16     19.44 o 
   7   9   5        8.98      -11.48     22.35 o 
   8   9   5      498.02      509.73     30.57 o 
   0  10   5       77.69       95.36     26.81 o 
   1  10   5        0.54       30.35     19.77 o 
   2  10   5        0.29       -9.98     16.21 o 
   3  10   5        1.86       -4.92      8.51 o 
   4  10   5        0.26      -14.77     14.77 o 
   5  10   5       49.20       40.42     23.41 o 
   6  10   5      182.92      168.77     38.83 o 
   7  10   5       33.75        4.71     13.70 o 
   1  11   5      281.61      278.21     26.42 o 
   2  11   5       45.48       33.05     27.53 o 
   3  11   5      147.08      135.06     29.06 o 
   4  11   5      745.43      815.69     30.17 o 
   5  11   5       78.13       89.40     39.17 o 
   0  12   5      446.05      435.69     55.08 o 
   1  12   5        1.49      -21.20     21.20 o 
   2  12   5       68.07       42.54     34.03 o 
   3  12   5      102.81      108.27     35.23 o 
   0   0   6    47133.98    47908.21    134.24 o 
   1   0   6      536.70      583.32      7.97 o 
   2   0   6     4074.69     4233.30     24.18 o 
   3   0   6     1388.06     1632.83     17.77 o 
   4   0   6     2376.83     2665.88     20.22 o 
   5   0   6     4140.02     4272.09     28.18 o 
   6   0   6      238.55      215.51     12.34 o 
   7   0   6      538.54      550.33     23.80 o 
   8   0   6      224.62      123.76     21.25 o 
   9   0   6       54.91       19.00     26.68 o 
  10   0   6       62.05       43.25     30.65 o 
  11   0   6       59.94       87.34     39.70 o 
   1   1   6     1996.85     1903.26     10.61 o 
   2   1   6     7676.56     7868.94     42.20 o 
   3   1   6     3526.46     3453.78     16.03 o 
   4   1   6     8646.52     8750.60     37.07 o 
   5   1   6     1585.82     1429.38     14.76 o 
   6   1   6      278.10      287.85     12.39 o 
   7   1   6      533.36      523.52     15.67 o 
   8   1   6      243.23      249.80     14.10 o 
   9   1   6       12.95        2.94      7.28 o 
  10   1   6      173.11      150.76     22.00 o 
  11   1   6       24.07       24.89     32.57 o 
   0   2   6    81081.31    83040.68    288.98 o 
   1   2   6    38478.07    38629.01     86.50 o 
   2   2   6      121.55      182.67      5.73 o 
   3   2   6      164.01      234.21      8.74 o 
   4   2   6      429.06      409.76      8.13 o 
   5   2   6      126.23       82.64      9.79 o 
   6   2   6      844.93      882.33     14.72 o 
   7   2   6      627.31      595.24     14.42 o 
   8   2   6      332.51      354.91     14.23 o 
   9   2   6      523.55      560.63     23.19 o 
  10   2   6        1.91       -2.21      9.44 o 
  11   2   6      197.21      207.80     32.86 o 
   1   3   6     1929.16     1965.98      8.16 o 
   2   3   6      148.96      163.29      4.04 o 
   3   3   6      492.82      465.66      5.42 o 
   4   3   6       18.69        6.80      4.67 o 
   5   3   6     5192.78     5152.93     22.58 o 
   6   3   6      455.77      443.16     10.50 o 
   7   3   6        3.07       -0.69      2.73 o 
   8   3   6     5570.67     5668.75     45.53 o 
   9   3   6      319.37      232.70     19.33 o 
  10   3   6      191.81      155.87     28.02 o 
  11   3   6       31.01       50.93     42.76 o 
   0   4   6     6607.43     6706.15     31.40 o 
   1   4   6       56.03       52.75      3.43 o 
   2   4   6      510.05      513.12      7.67 o 
   3   4   6        2.76        9.23      3.34 o 
   4   4   6     4734.51     4735.37     25.37 o 
   5   4   6        2.20       -4.62      4.93 o 
   6   4   6     1188.62     1267.31     16.28 o 
   7   4   6       31.52       34.33     12.21 o 
   8   4   6       11.71       13.45     13.65 o 
   9   4   6       99.56       98.06     24.54 o 
  10   4   6      508.87      511.55     36.93 o 
   1   5   6     1431.92     1397.11      7.73 o 
   2   5   6      839.14      839.29     15.84 o 
   3   5   6     1634.73     1634.08     15.56 o 
   4   5   6     1817.44     1772.15     19.31 o 
   5   5   6      595.22      578.68     12.71 o 
   6   5   6     1482.68     1490.52     17.66 o 
   7   5   6      634.48      654.10     16.41 o 
   8   5   6       72.69       54.07     22.74 o 
   9   5   6        7.05       -0.58      7.77 o 
  10   5   6      219.19      238.75     32.33 o 
   0   6   6      100.73       74.20      8.51 o 
   1   6   6     3334.00     3243.03     22.78 o 
   2   6   6      574.30      597.36     11.57 o 
   3   6   6     3532.22     3544.77     19.91 o 
   4   6   6      471.33      500.01     11.63 o 
   5   6   6      518.89      547.76     13.18 o 
   6   6   6     2097.39     2079.87     35.76 o 
   7   6   6       10.39      -13.97     13.97 o 
   8   6   6       85.65       80.00     25.99 o 
   9   6   6       14.70      -13.33     14.95 o 
  10   6   6       14.56       -0.55     10.43 o 
   1   7   6      296.17      268.03     10.23 o 
   2   7   6     6334.66     6278.81     26.45 o 
   3   7   6      153.06      156.31     10.99 o 
   4   7   6     3047.31     3000.91     26.71 o 
   5   7   6     1582.75     1605.41     22.07 o 
   6   7   6        1.31       -0.60      3.49 o 
   7   7   6       13.14        9.07     10.93 o 
   8   7   6        1.17       -9.94     11.12 o 
   9   7   6      136.99       74.54     29.14 o 
   0   8   6       30.27       11.67     15.24 o 
   1   8   6      315.21      309.62     11.84 o 
   2   8   6     4073.24     4077.77     29.06 o 
   3   8   6      784.79      794.99     20.06 o 
   4   8   6      286.74      237.63     14.92 o 
   5   8   6       31.33       31.67     18.44 o 
   6   8   6      601.79      576.14     18.62 o 
   7   8   6       77.67       63.07     20.25 o 
   8   8   6        0.90       -9.56     26.44 o 
   1   9   6       46.39       46.64     14.76 o 
   2   9   6        0.05       -9.72     15.27 o 
   3   9   6      311.13      289.05     20.43 o 
   4   9   6       52.51       25.33     21.76 o 
   5   9   6      248.55      244.68     21.56 o 
   6   9   6       83.85       82.36     20.83 o 
   7   9   6      146.30      141.79     30.72 o 
   8   9   6       34.55       71.06     30.44 o 
   0  10   6      317.84      304.75     28.44 o 
   1  10   6       16.95      -10.32     14.22 o 
   2  10   6      575.56      577.52     23.97 o 
   3  10   6      338.52      337.60     20.78 o 
   4  10   6       13.01       -3.79      6.34 o 
   5  10   6       13.05       16.30     24.02 o 
   6  10   6      262.19      289.43     27.06 o 
   1  11   6       16.89       18.84     27.54 o 
   2  11   6      217.30      217.05     34.96 o 
   3  11   6       18.12       17.63     28.20 o 
   4  11   6       55.92        8.02     25.20 o 
   5  11   6       10.45        1.37      7.23 o 
   0  12   6       50.78       76.40     62.46 o 
   1  12   6       57.60       40.85     43.22 o 
   2  12   6       59.19       23.50     20.87 o 
   3  12   6      110.76      104.05     35.37 o 
   1   1   7     2929.51     2967.50     12.90 o 
   2   1   7     7397.69     7223.90     43.84 o 
   3   1   7       80.60       74.46      3.75 o 
   4   1   7     3975.86     3942.67     23.15 o 
   5   1   7        2.74        4.20      3.72 o 
   6   1   7     3525.07     3476.73     23.86 o 
   7   1   7       10.51       11.25      9.73 o 
   8   1   7     1384.87     1425.94     23.78 o 
   9   1   7        0.56       -5.56     12.97 o 
  10   1   7      514.98      628.95     22.54 o 
  11   1   7       57.58       45.37     42.01 o 
   0   2   7     1633.96     1812.76     21.70 o 
   1   2   7       51.61       81.42      5.07 o 
   2   2   7        7.21        5.43      5.01 o 
   3   2   7      253.84      325.79      9.36 o 
   4   2   7      304.07      339.84      8.01 o 
   5   2   7     1450.94     1512.80     14.52 o 
   6   2   7     5957.82     6130.00     35.27 o 
   7   2   7      986.97     1025.96     16.92 o 
   8   2   7       14.61       -1.51      9.68 o 
   9   2   7        0.17      -13.71     18.68 o 
  10   2   7      510.14      559.19     28.11 o 
  11   2   7       10.71        0.13     12.52 o 
   1   3   7      599.96      641.33      5.94 o 
   2   3   7        0.21        3.50      2.64 o 
   3   3   7       16.88        6.43      2.67 o 
   4   3   7     4199.27     4025.44     18.73 o 
   5   3   7      241.18      244.53      8.74 o 
   6   3   7      495.19      468.06     12.50 o 
   7   3   7       57.57       50.00     13.05 o 
   8   3   7      169.08      184.86     17.25 o 
   9   3   7        4.11       -1.68     12.44 o 
  10   3   7       39.11       58.81     24.24 o 
  11   3   7        7.90        0.62     41.72 o 
   0   4   7     6512.12     7131.26    150.27 o 
   1   4   7       78.86       80.49      5.28 o 
   2   4   7     2030.78     2057.71     15.28 o 
   3   4   7      241.65      233.78      6.25 o 
   4   4   7      517.10      491.85      9.30 o 
   5   4   7       50.50       38.55      9.92 o 
   6   4   7     4733.68     4734.98     28.13 o 
   7   4   7       57.11       51.66     12.81 o 
   8   4   7        7.53        5.81     17.12 o 
   9   4   7      562.27      563.20     23.74 o 
  10   4   7      321.43      360.76     38.41 o 
   1   5   7      220.44      211.03      4.72 o 
   2   5   7     6188.47     6104.12     22.71 o 
   3   5   7       48.26       41.58      8.73 o 
   4   5   7     4628.45     4571.89     25.52 o 
   5   5   7       92.51       83.36     10.81 o 
   6   5   7      720.83      735.75     14.59 o 
   7   5   7      985.38     1018.51     16.86 o 
   8   5   7       40.32        4.31      8.56 o 
   9   5   7      204.48      198.90     26.43 o 
  10   5   7       19.31       18.07     40.41 o 
   0   6   7     1887.50     1700.54     16.30 o 
   1   6   7       96.27       87.18      7.42 o 
   2   6   7      404.64      406.63      9.48 o 
   3   6   7     1904.50     1834.89     18.08 o 
   4   6   7     7823.44     7901.73     31.66 o 
   5   6   7     1116.27     1094.49     16.15 o 
   6   6   7      607.99      581.36     18.77 o 
   7   6   7        0.80      -10.07     18.54 o 
   8   6   7      200.07      177.17     21.15 o 
   9   6   7        4.11      -27.63     29.31 o 
  10   6   7        0.10      -22.15     58.25 o 
   1   7   7      455.16      474.77     11.98 o 
   2   7   7     1420.58     1461.11     16.11 o 
   3   7   7        3.49       -1.76      3.80 o 
   4   7   7      518.01      498.75     17.17 o 
   5   7   7       23.53       10.89      7.92 o 
   6   7   7        0.82       -1.61     14.38 o 
   7   7   7      141.25      136.42     21.62 o 
   8   7   7      378.05      440.87     26.77 o 
   9   7   7       15.24        8.94     31.37 o 
   0   8   7      646.08      652.28     19.47 o 
   1   8   7      560.47      584.53     13.18 o 
   2   8   7      170.94      172.56     15.64 o 
   3   8   7       18.11       15.39     18.87 o 
   4   8   7     1272.98     1218.45     20.04 o 
   5   8   7        0.76        1.35     15.19 o 
   6   8   7       42.39       35.00     18.71 o 
   7   8   7        3.40       -0.61      3.35 o 
   8   8   7      144.51       91.36     27.58 o 
   1   9   7        7.20       -8.06      8.06 o 
   2   9   7       69.74       57.43     18.17 o 
   3   9   7      745.57      768.64     20.81 o 
   4   9   7      294.04      296.33     19.54 o 
   5   9   7      272.31      277.69     21.79 o 
   6   9   7      451.03      452.55     21.69 o 
   7   9   7        1.32      -10.54     19.73 o 
   0  10   7      550.57      522.26     28.05 o 
   1  10   7       38.48       17.80     23.90 o 
   2  10   7      181.38      148.42     25.02 o 
   3  10   7        1.51       -6.14     17.30 o 
   4  10   7       17.61        4.15      5.37 o 
   5  10   7        0.00      -13.87     18.96 o 
   6  10   7       68.12       84.24     27.76 o 
   1  11   7      106.50       85.52     28.98 o 
   2  11   7       32.53       42.60     28.79 o 
   3  11   7       17.38       19.56     28.40 o 
   4  11   7      345.53      276.28     32.42 o 
   5  11   7       13.63       -9.64     39.06 o 
   0  12   7     1519.39     1669.85     67.34 o 
   1  12   7       47.25      -21.95     36.64 o 
   2  12   7      112.24       80.11     42.14 o 
   0   0   8    14983.32    15058.37    146.88 o 
   1   0   8    12344.64    12935.93    149.99 o 
   2   0   8     5185.18     5159.78     34.05 o 
   3   0   8     2086.10     1900.99     14.71 o 
   4   0   8     3561.95     3695.84     27.86 o 
   5   0   8       55.78       21.80      9.71 o 
   6   0   8      855.19      743.90     16.33 o 
   7   0   8       51.44       25.46     18.80 o 
   8   0   8     1084.20      956.15     30.26 o 
   9   0   8     3627.18     3524.41     51.54 o 
  10   0   8      510.25      490.79     31.59 o 
  11   0   8      694.79      692.34     39.53 o 
   1   1   8      654.67      603.16      7.51 o 
   2   1   8      508.19      494.95      5.34 o 
   3   1   8      303.06      293.43     12.17 o 
   4   1   8     1157.97     1272.09     12.31 o 
   5   1   8     2971.35     2980.44     20.58 o 
   6   1   8      807.93      808.90     14.17 o 
   7   1   8     1606.12     1650.77     27.32 o 
   8   1   8      218.21      227.48     28.04 o 
   9   1   8       22.81        5.67     16.16 o 
  10   1   8        4.07        3.51     28.18 o 
  11   1   8        1.66      -15.41     20.54 o 
   0   2   8    51450.39    53065.58     71.19 o 
   1   2   8     9575.02    10102.89     31.80 o 
   2   2   8     6501.07     6899.86     22.98 o 
   3   2   8     1943.46     1980.81     14.05 o 
   4   2   8      242.86      265.95      7.99 o 
   5   2   8     1630.68     1660.91     16.56 o 
   6   2   8      510.51      501.91     11.67 o 
   7   2   8     1447.61     1416.88     19.07 o 
   8   2   8       42.29       35.37     16.40 o 
   9   2   8      501.77      479.69     23.74 o 
  10   2   8      701.90      710.43     39.00 o 
  11   2   8        8.81      -12.41     22.82 o 
   1   3   8     6177.22     6531.94     25.18 o 
   2   3   8      191.90      218.02      6.47 o 
   3   3   8     4239.59     4157.60     18.16 o 
   4   3   8     8098.86     8171.40     26.88 o 
   5   3   8     5183.64     5117.29     24.89 o 
   6   3   8      405.90      392.74     11.28 o 
   7   3   8       60.50       65.01     15.13 o 
   8   3   8     2905.38     2932.77     31.25 o 
   9   3   8      238.99      227.78     21.10 o 
  10   3   8        7.09       -4.36      7.58 o 
  11   3   8        4.69      -10.23     17.90 o 
   0   4   8     5705.98     5892.31     25.66 o 
   1   4   8    47956.13    48856.43     70.84 o 
   2   4   8     2485.15     2428.42     15.27 o 
   3   4   8     1103.06     1017.86     48.31 o 
   4   4   8      214.75      194.72      9.41 o 
   5   4   8      421.36      423.41     11.68 o 
   6   4   8     1798.91     1795.86     19.35 o 
   7   4   8       37.31        8.69      7.48 o 
   8   4   8      152.41      109.30     16.96 o 
   9   4   8       20.12       22.46     32.17 o 
  10   4   8       10.22        0.47     53.16 o 
   1   5   8       51.40       43.63      4.71 o 
   2   5   8     2291.44     2147.70     14.68 o 
   3   5   8      574.14      573.01     11.65 o 
   4   5   8        1.08        6.45     10.25 o 
   5   5   8       27.47       22.45     11.35 o 
   6   5   8        6.59       -2.18      9.67 o 
   7   5   8      272.31      308.94     14.29 o 
   8   5   8      675.89      659.77     26.12 o 
   9   5   8       22.02        1.01     11.40 o 
  10   5   8       57.80       79.98     43.58 o 
   0   6   8      348.11      322.52     14.86 o 
   1   6   8      233.56      248.32      9.26 o 
   2   6   8     3687.47     3698.11     20.08 o 
   3   6   8      690.30      643.05     13.44 o 
   4   6   8     1459.77     1474.44     16.36 o 
   5   6   8        3.53        0.42      6.79 o 
   6   6   8      169.45      165.07     17.02 o 
   7   6   8      284.45      225.13     19.68 o 
   8   6   8       94.28       84.97     22.53 o 
   9   6   8      373.97      342.34     30.58 o 
   1   7   8      267.31      246.91     10.70 o 
   2   7   8     4391.51     4430.58     57.76 o 
   3   7   8     1031.68      997.83     15.71 o 
   4   7   8        0.76       -2.37      4.35 o 
   5   7   8      109.48       98.24     14.98 o 
   6   7   8      596.00      639.67     18.01 o 
   7   7   8     1191.80     1161.52     25.43 o 
   8   7   8        5.07       -2.76     13.94 o 
   9   7   8      384.87      348.32     28.79 o 
   0   8   8     1120.99     1185.93     36.09 o 
   1   8   8      204.58      216.29     11.96 o 
   2   8   8      257.77      246.86     14.54 o 
   3   8   8        0.87       -3.87     13.82 o 
   4   8   8       37.72       43.03     16.25 o 
   5   8   8      358.23      357.13     16.93 o 
   6   8   8      424.10      425.96     18.82 o 
   7   8   8        2.19       -2.10     16.39 o 
   8   8   8        4.51       -4.12      7.23 o 
   1   9   8        2.37       -0.87      4.80 o 
   2   9   8        5.01        0.91      9.60 o 
   3   9   8      131.28      104.63     19.48 o 
   4   9   8      146.29      160.47     21.57 o 
   5   9   8       29.64        4.53     14.62 o 
   6   9   8       11.76       -6.90      9.00 o 
   7   9   8       12.17        5.38      7.91 o 
   0  10   8       78.67       54.75     41.39 o 
   1  10   8       88.87       44.88     25.57 o 
   2  10   8      529.37      543.78     25.21 o 
   3  10   8       99.91       73.65     25.48 o 
   4  10   8      107.66      108.37     23.23 o 
   5  10   8      317.99      383.91     25.35 o 
   6  10   8      443.06      449.36     27.68 o 
   1  11   8        4.42      -24.34     24.34 o 
   2  11   8      155.94      164.41     30.19 o 
   3  11   8      106.65       96.21     30.23 o 
   4  11   8       13.74       -1.20     26.71 o 
   5  11   8       31.85       11.33     12.82 o 
   0  12   8       55.88      113.91     65.60 o 
   1  12   8       86.44       64.92     45.06 o 
   2  12   8        7.19        0.89     87.97 o 
   1   1   9     1962.37     2060.34     11.50 o 
   2   1   9     9744.74     9656.88     42.96 o 
   3   1   9      164.03      101.48      5.09 o 
   4   1   9       21.53        1.95      3.46 o 
   5   1   9     1741.68     1703.12     15.57 o 
   6   1   9       10.20        7.91      8.26 o 
   7   1   9     1961.93     1999.16     25.02 o 
   8   1   9     1182.53     1182.08     28.04 o 
   9   1   9      497.12      476.34     20.08 o 
  10   1   9        1.40        6.81     20.85 o 
  11   1   9       36.15       20.67     35.26 o 
   0   2   9       46.93       69.43      8.12 o 
   1   2   9      500.24      400.91      6.63 o 
   2   2   9      766.04      708.97     10.04 o 
   3   2   9      582.86      590.86      9.58 o 
   4   2   9       52.80       54.66      7.55 o 
   5   2   9      492.80      495.85     10.62 o 
   6   2   9     1001.92      936.46     15.09 o 
   7   2   9      300.30      320.94     12.15 o 
   8   2   9        0.36       -2.76     19.47 o 
   9   2   9      119.32      103.86     20.98 o 
  10   2   9       29.20       26.26     25.42 o 
  11   2   9      125.07      148.22     30.95 o 
   1   3   9      282.39      283.00      5.75 o 
   2   3   9      535.53      550.58      8.46 o 
   3   3   9      927.99      902.21     11.85 o 
   4   3   9       21.09       15.95      8.21 o 
   5   3   9      266.55      247.23      9.52 o 
   6   3   9       75.07       86.41     12.11 o 
   7   3   9      149.73      160.45     13.50 o 
   8   3   9      280.16      305.78     17.08 o 
   9   3   9        4.93        5.06     13.49 o 
  10   3   9        0.02        3.66     22.84 o 
  11   3   9       49.04       26.03     62.71 o 
   0   4   9     7959.91     8119.95     31.57 o 
   1   4   9     7049.99     7442.80     22.53 o 
   2   4   9        0.03        1.26      2.40 o 
   3   4   9     1677.40     1626.74     21.24 o 
   4   4   9      832.76      815.97     14.78 o 
   5   4   9      991.18      982.64     15.14 o 
   6   4   9      384.60      374.20     13.79 o 
   7   4   9      156.89      117.92     14.55 o 
   8   4   9      182.73      203.84     17.07 o 
   9   4   9       73.04       51.84     27.37 o 
  10   4   9      537.40      588.86     38.01 o 
   1   5   9     1553.13     1580.40     10.00 o 
   2   5   9       22.69       14.01      7.42 o 
   3   5   9     2712.71     2727.61     20.42 o 
   4   5   9      553.43      537.41     13.03 o 
   5   5   9     1159.88     1085.84     16.27 o 
   6   5   9      268.23      249.11     12.61 o 
   7   5   9      730.78      788.38     16.19 o 
   8   5   9      115.38       78.90     24.32 o 
   9   5   9      439.09      465.50     34.16 o 
  10   5   9       11.21       -4.42     32.12 o 
   0   6   9     1251.87     1240.02     24.12 o 
   1   6   9     2048.81     2008.32     20.33 o 
   2   6   9      892.42      892.24     14.29 o 
   3   6   9       83.05       70.73     11.47 o 
   4   6   9     1267.02     1313.95     16.12 o 
   5   6   9     2316.42     2286.71     21.82 o 
   6   6   9      792.26      767.58     17.76 o 
   7   6   9      722.22      675.36     21.65 o 
   8   6   9       83.71       41.64     22.71 o 
   9   6   9       50.15       53.74     37.48 o 
   1   7   9        2.06       -5.86      8.67 o 
   2   7   9      208.90      216.08     13.27 o 
   3   7   9      468.33      446.64     13.29 o 
   4   7   9      183.50      166.98     14.55 o 
   5   7   9       77.07       65.54     15.99 o 
   6   7   9        8.71        9.58      9.06 o 
   7   7   9       43.88       47.71     22.05 o 
   8   7   9       13.11        4.67     15.73 o 
   9   7   9       52.15       75.20     44.59 o 
   0   8   9     2237.09     2311.97     54.15 o 
   1   8   9      305.15      301.79     14.41 o 
   2   8   9     1049.55     1027.14     18.89 o 
   3   8   9       11.17       -9.39     11.71 o 
   4   8   9       67.40       53.31     18.72 o 
   5   8   9      200.82      192.13     17.63 o 
   6   8   9        6.74       -0.43      1.67 o 
   7   8   9       42.79       46.44     22.62 o 
   8   8   9       33.93       12.45     26.64 o 
   1   9   9      261.37      239.11     24.44 o 
   2   9   9      206.85      183.78     18.71 o 
   3   9   9      764.32      798.29     21.74 o 
   4   9   9     1253.10     1324.45     26.16 o 
   5   9   9      190.48      178.09     22.38 o 
   6   9   9      234.89      242.74     24.48 o 
   7   9   9       62.60       54.75     25.98 o 
   0  10   9      314.28      241.41     43.50 o 
   1  10   9        9.52        3.50     18.66 o 
   2  10   9      161.82      146.15     21.97 o 
   3  10   9       11.17      -11.87     16.28 o 
   4  10   9       57.83       42.94     24.24 o 
   5  10   9       63.53       59.31     25.81 o 
   6  10   9        2.30      -19.17     30.90 o 
   1  11   9      111.11      127.94     36.63 o 
   2  11   9      187.16      233.27     31.50 o 
   3  11   9      183.45      184.40     38.45 o 
   4  11   9       48.88       42.59     33.60 o 
   0  12   9       19.24        0.23      5.94 o 
   1  12   9      195.15      206.09     47.75 o 
   0   0  10     6660.89     6721.61     59.44 o 
   1   0  10     7445.94     6934.27     52.55 o 
   2   0  10     4997.53     4726.62     25.62 o 
   3   0  10    15550.67    15434.42     78.68 o 
   4   0  10      962.84      869.06     13.75 o 
   5   0  10      124.77      143.31     10.40 o 
   6   0  10     1902.30     1834.76     39.10 o 
   7   0  10     2683.42     2656.04     39.92 o 
   8   0  10        5.49        0.30      3.92 o 
   9   0  10      550.24      583.43     29.91 o 
  10   0  10        7.42       15.36     35.41 o 
  11   0  10      329.27      277.34     62.95 o 
   1   1  10     5401.84     5380.14     27.95 o 
   2   1  10     2231.29     2097.47     14.09 o 
   3   1  10      344.56      223.90     10.46 o 
   4   1  10      833.10      793.27     18.04 o 
   5   1  10      257.69      281.20     10.21 o 
   6   1  10      299.17      282.20     10.58 o 
   7   1  10      135.50      126.18     14.49 o 
   8   1  10        0.81       12.13     32.85 o 
   9   1  10      156.01      144.75     20.68 o 
  10   1  10      162.55      188.52     29.58 o 
  11   1  10       47.72        6.38     23.68 o 
   0   2  10     2964.55     2845.82     25.82 o 
   1   2  10     9482.43    10133.94     25.29 o 
   2   2  10      197.14      200.47      7.60 o 
   3   2  10     3555.05     3646.20     20.17 o 
   4   2  10      512.58      467.39     10.01 o 
   5   2  10        3.84        2.43      8.27 o 
   6   2  10      583.81      577.13     12.42 o 
   7   2  10       14.62        6.58     18.42 o 
   8   2  10       81.21       74.22     18.09 o 
   9   2  10      773.03      834.81     27.35 o 
  10   2  10      512.01      556.35     25.79 o 
  11   2  10       15.71       -2.85      7.07 o 
   1   3  10     2319.66     2317.27     22.83 o 
   2   3  10      569.12      614.11     12.87 o 
   3   3  10      545.43      581.17     10.31 o 
   4   3  10     3017.31     2859.95     24.55 o 
   5   3  10       16.76       13.76      5.93 o 
   6   3  10      961.63      946.14     17.04 o 
   7   3  10     3119.05     3055.84     32.94 o 
   8   3  10        6.45        1.80      7.32 o 
   9   3  10     1354.25     1324.31     25.62 o 
  10   3  10        3.32      -14.10     14.10 o 
   0   4  10     1538.81     1477.45     13.52 o 
   1   4  10     1658.66     1652.10      9.89 o 
   2   4  10     4907.44     4820.58     20.38 o 
   3   4  10     7587.15     7665.76     32.85 o 
   4   4  10     5045.38     5003.32     27.40 o 
   5   4  10     7882.56     7980.82     38.79 o 
   6   4  10      874.71      889.68     17.14 o 
   7   4  10      494.76      445.29     18.96 o 
   8   4  10        0.11        1.19      4.28 o 
   9   4  10      154.02      170.30     23.88 o 
  10   4  10      102.28      115.44     40.05 o 
   1   5  10     5280.38     5253.89     18.71 o 
   2   5  10     2080.96     2017.52     25.58 o 
   3   5  10       13.22       10.40      7.40 o 
   4   5  10        4.04       -6.42      8.35 o 
   5   5  10     1490.25     1414.55     18.15 o 
   6   5  10       69.94       60.58     13.61 o 
   7   5  10      452.20      486.27     16.66 o 
   8   5  10        9.67        8.27     21.30 o 
   9   5  10      890.97      851.01     36.05 o 
   0   6  10      153.02      145.58     14.34 o 
   1   6  10      301.50      265.65      9.34 o 
   2   6  10      763.67      716.38     13.80 o 
   3   6  10      484.26      459.00     13.20 o 
   4   6  10      782.44      724.50     15.14 o 
   5   6  10     1688.52     1777.57     20.28 o 
   6   6  10      101.43      103.46     14.09 o 
   7   6  10     1320.25     1471.60     27.09 o 
   8   6  10        2.44       -5.78     14.92 o 
   9   6  10        4.37       -0.56     15.13 o 
   1   7  10      926.74      903.05     17.44 o 
   2   7  10      234.11      225.27     13.73 o 
   3   7  10     3331.91     3377.03     25.52 o 
   4   7  10     2599.53     2628.67     24.11 o 
   5   7  10      486.33      460.80     16.79 o 
   6   7  10      220.12      189.34     18.33 o 
   7   7  10       22.79       12.73     21.72 o 
   8   7  10      267.85      234.88     25.23 o 
   9   7  10       53.16       54.20     42.85 o 
   0   8  10     1502.13     1455.41     25.38 o 
   1   8  10     3669.79     3652.96     29.68 o 
   2   8  10      268.72      277.63     15.66 o 
   3   8  10       10.03       -1.05      2.89 o 
   4   8  10       21.89       -3.48      7.18 o 
   5   8  10       12.38      -11.06     13.03 o 
   6   8  10      176.40      171.01     20.22 o 
   7   8  10        3.93      -16.54     17.75 o 
   8   8  10      106.46      109.43     27.36 o 
   1   9  10        8.80       18.82     22.22 o 
   2   9  10      118.43       97.74     20.50 o 
   3   9  10        6.58       -7.57     14.87 o 
   4   9  10       55.92       33.67     21.98 o 
   5   9  10      142.05      125.17     23.42 o 
   6   9  10        0.55      -18.75     18.75 o 
   7   9  10       29.15       20.65     29.66 o 
   0  10  10      215.11      247.76     45.85 o 
   1  10  10     1155.83     1272.47     40.10 o 
   2  10  10       31.56       33.77     23.04 o 
   3  10  10      145.11      130.64     23.92 o 
   4  10  10      206.17      212.80     25.94 o 
   5  10  10      120.16      107.77     27.71 o 
   6  10  10       56.57       41.79     30.41 o 
   1  11  10      117.28      113.13     40.08 o 
   2  11  10       37.66       62.00     40.77 o 
   3  11  10       26.85        9.72     55.46 o 
   4  11  10        1.09       -3.73     44.53 o 
   1   1  11     1019.33      988.18      9.71 o 
   2   1  11     1780.26     1873.60     11.92 o 
   3   1  11      755.70      793.12     10.21 o 
   4   1  11     1977.25     1956.77     15.10 o 
   5   1  11      289.97      275.78      9.72 o 
   6   1  11       93.57       64.54     13.22 o 
   7   1  11     2522.21     2538.09     32.96 o 
   8   1  11      606.43      573.10     16.77 o 
   9   1  11      631.64      598.29     26.23 o 
  10   1  11       64.56       66.22     26.44 o 
  11   1  11       17.64       16.82     36.01 o 
   0   2  11    10266.68    10647.40     44.10 o 
   1   2  11     5094.11     5291.67     19.55 o 
   2   2  11       99.13      115.27      6.92 o 
   3   2  11     1881.54     1892.48     14.43 o 
   4   2  11        3.96        1.32      6.72 o 
   5   2  11      337.68      357.25     10.54 o 
   6   2  11        0.82       -5.64      7.55 o 
   7   2  11       92.86       72.83     15.80 o 
   8   2  11      474.16      481.06     21.93 o 
   9   2  11       45.36       51.25     24.74 o 
  10   2  11      381.39      392.35     30.23 o 
   1   3  11      450.70      382.27      7.70 o 
   2   3  11      290.21      292.49      8.73 o 
   3   3  11      170.85      153.08      8.62 o 
   4   3  11      507.11      484.64     10.93 o 
   5   3  11      381.91      369.29     12.97 o 
   6   3  11     1360.72     1347.19     24.39 o 
   7   3  11      424.37      394.66     16.68 o 
   8   3  11       77.29       63.61     19.88 o 
   9   3  11      512.61      485.32     22.61 o 
  10   3  11        3.55      -16.32     23.86 o 
   0   4  11     7197.37     7116.63     36.68 o 
   1   4  11     5526.20     5666.85     19.23 o 
   2   4  11        1.27       -2.85      3.89 o 
   3   4  11      659.59      660.30     14.40 o 
   4   4  11       40.85       54.27     12.51 o 
   5   4  11        0.85       11.03     12.06 o 
   6   4  11      540.50      478.82     15.01 o 
   7   4  11        6.74       -5.55      6.16 o 
   8   4  11      117.77       99.75     21.17 o 
   9   4  11      197.59      245.54     24.09 o 
  10   4  11       12.04      -12.78     32.16 o 
   1   5  11     1520.49     1584.79     12.28 o 
   2   5  11     1271.79     1282.05     15.92 o 
   3   5  11     5233.45     5249.50     28.56 o 
   4   5  11      626.49      586.71     14.62 o 
   5   5  11     1738.55     1710.29     19.92 o 
   6   5  11       89.04       73.76     15.44 o 
   7   5  11      247.00      246.21     17.19 o 
   8   5  11      732.05      767.93     20.18 o 
   9   5  11      168.26      124.93     37.32 o 
   0   6  11     3852.04     3793.49     33.50 o 
   1   6  11        8.38       -0.45      3.63 o 
   2   6  11     4102.51     4102.11     39.31 o 
   3   6  11      105.61      118.91     12.09 o 
   4   6  11        7.63        0.51      7.94 o 
   5   6  11     1531.18     1509.41     19.56 o 
   6   6  11      389.10      373.38     15.02 o 
   7   6  11      952.10      886.88     26.78 o 
   8   6  11       11.84       -1.76     17.10 o 
   9   6  11       74.77       98.55     41.89 o 
   1   7  11      711.70      706.37     16.74 o 
   2   7  11      615.55      584.50     16.42 o 
   3   7  11      621.50      613.23     14.75 o 
   4   7  11      140.72      123.37     14.37 o 
   5   7  11      334.90      354.90     20.91 o 
   6   7  11       24.21       18.87     20.38 o 
   7   7  11       54.52       37.20     23.24 o 
   8   7  11       89.70      114.05     32.06 o 
   0   8  11      157.25       80.19     25.77 o 
   1   8  11     1138.05     1114.58     20.20 o 
   2   8  11       55.13       42.35     16.81 o 
   3   8  11        0.96       -1.41      8.60 o 
   4   8  11      149.70      159.49     19.93 o 
   5   8  11      151.11      145.30     21.60 o 
   6   8  11      483.94      504.05     21.17 o 
   7   8  11      172.49      124.30     25.41 o 
   8   8  11        3.94        3.35     32.86 o 
   1   9  11      334.91      329.66     20.23 o 
   2   9  11      337.21      368.84     21.12 o 
   3   9  11       45.45       21.58     21.29 o 
   4   9  11      128.15      113.46     26.68 o 
   5   9  11     1024.30     1130.04     26.83 o 
   6   9  11        4.25      -25.03     25.03 o 
   7   9  11      105.36      123.81     31.53 o 
   0  10  11       30.57       15.16     44.05 o 
   1  10  11        3.18      -13.68     30.84 o 
   2  10  11        8.50        1.65     10.54 o 
   3  10  11      249.99      227.69     25.55 o 
   4  10  11       29.05        3.58      7.28 o 
   5  10  11        2.32      -11.16     22.19 o 
   1  11  11      314.33      348.05     44.24 o 
   2  11  11      299.36      336.81     42.24 o 
   3  11  11      317.89      381.53     44.01 o 
   0   0  12      489.71      468.16     16.65 o 
   1   0  12      197.88      213.18     11.47 o 
   2   0  12     3401.45     3364.75     38.62 o 
   3   0  12    13269.73    13510.02     57.07 o 
   4   0  12      775.20      709.70     13.56 o 
   5   0  12       35.70       12.29     19.51 o 
   6   0  12     2692.91     2679.59     32.45 o 
   7   0  12     3333.76     3270.94     55.43 o 
   8   0  12       12.45       25.03     25.67 o 
   9   0  12        5.54        3.84     47.50 o 
  10   0  12      187.84      249.58     38.19 o 
   1   1  12     3756.48     3821.11     21.22 o 
   2   1  12      522.56      499.50      7.64 o 
   3   1  12     3482.61     3373.10     41.21 o 
   4   1  12      493.52      510.17     12.58 o 
   5   1  12      234.50      227.13     10.97 o 
   6   1  12      643.26      679.85     15.45 o 
   7   1  12     1321.30     1248.17     21.93 o 
   8   1  12      769.63      819.98     18.72 o 
   9   1  12      989.76      962.39     31.14 o 
  10   1  12      130.52      117.53     27.83 o 
   0   2  12       80.55       96.55     13.71 o 
   1   2  12     5907.80     6092.81     21.90 o 
   2   2  12      499.57      473.69      9.24 o 
   3   2  12      955.01     1032.11     12.00 o 
   4   2  12      294.14      326.76     10.39 o 
   5   2  12      233.86      203.63     10.20 o 
   6   2  12      964.12      929.45     16.87 o 
   7   2  12      285.80      257.77     18.20 o 
   8   2  12       76.01       41.91     19.64 o 
   9   2  12     1450.04     1486.76     27.42 o 
  10   2  12        8.92        7.85     22.82 o 
   1   3  12      757.41      722.97      9.37 o 
   2   3  12     2931.25     2982.07     17.80 o 
   3   3  12      184.98      173.36      8.67 o 
   4   3  12     4899.30     4974.00     46.46 o 
   5   3  12     2590.40     2624.48     24.07 o 
   6   3  12      575.77      516.91     15.05 o 
   7   3  12      555.89      521.80     18.17 o 
   8   3  12      844.46      846.61     22.01 o 
   9   3  12      472.40      498.42     23.51 o 
  10   3  12        3.01       -8.65     31.83 o 
   0   4  12     1076.92     1044.10     14.99 o 
   1   4  12       60.79       51.01      7.44 o 
   2   4  12      700.65      638.81     10.38 o 
   3   4  12     1869.51     1908.83     20.76 o 
   4   4  12      329.49      311.97     13.28 o 
   5   4  12        1.34       -8.90      9.77 o 
   6   4  12     1758.18     1721.32     22.02 o 
   7   4  12     1156.76     1155.94     20.38 o 
   8   4  12       42.71       34.96     21.85 o 
   9   4  12      169.02      154.24     26.15 o 
  10   4  12       73.61       65.43     61.50 o 
   1   5  12     2007.93     2017.85     16.25 o 
   2   5  12       11.94       -0.88      9.62 o 
   3   5  12      514.90      538.76     13.45 o 
   4   5  12     1457.32     1459.70     20.17 o 
   5   5  12      129.19       91.88     13.92 o 
   6   5  12        9.78        5.84     13.41 o 
   7   5  12     1401.55     1463.38     22.78 o 
   8   5  12       19.51       35.79     24.14 o 
   9   5  12      676.02      636.28     37.88 o 
   0   6  12     7157.16     7078.55     44.99 o 
   1   6  12     1081.02     1064.38     20.60 o 
   2   6  12      228.78      217.90     11.99 o 
   3   6  12     3011.13     3038.55     27.35 o 
   4   6  12       64.11       51.19     13.26 o 
   5   6  12      108.44       83.36     14.31 o 
   6   6  12      152.21      132.95     17.81 o 
   7   6  12      795.00      817.89     37.75 o 
   8   6  12       38.24       43.90     30.16 o 
   9   6  12       13.14       59.76     59.64 o 
   1   7  12       91.75       81.41     14.32 o 
   2   7  12      718.68      693.20     16.96 o 
   3   7  12      119.20       98.31     16.20 o 
   4   7  12       10.99       -4.59     10.10 o 
   5   7  12      904.41      911.40     17.89 o 
   6   7  12      626.33      617.20     23.51 o 
   7   7  12       38.10        1.24      9.34 o 
   8   7  12      350.24      384.44     33.03 o 
   0   8  12       77.42       50.26     27.86 o 
   1   8  12      714.33      671.96     17.40 o 
   2   8  12       19.98       -2.28      7.93 o 
   3   8  12      128.96      125.27     18.39 o 
   4   8  12      786.58      865.09     30.91 o 
   5   8  12        0.34        3.01      6.23 o 
   6   8  12      200.28      195.44     22.84 o 
   7   8  12        2.27       -6.40     16.62 o 
   1   9  12       47.67       45.69     21.94 o 
   2   9  12        7.30       11.89     15.24 o 
   3   9  12       88.58      106.96     22.73 o 
   4   9  12       95.99      117.91     24.57 o 
   5   9  12        0.85        7.74     27.86 o 
   6   9  12        3.53       14.44     29.19 o 
   0  10  12      233.80      286.34     50.21 o 
   1  10  12       83.73       77.79     31.12 o 
   2  10  12       95.13       74.86     30.55 o 
   3  10  12      660.22      709.28     28.19 o 
   4  10  12      202.06      225.23     28.71 o 
   5  10  12        7.03       -9.14     28.17 o 
   1  11  12      112.61      134.54     45.00 o 
   2  11  12      291.14      285.32     42.76 o 
   3  11  12        0.54      -43.91     43.91 o 
   1   1  13     3242.00     3191.89     18.30 o 
   2   1  13     1824.95     1794.95     12.53 o 
   3   1  13        1.16       -4.47      7.13 o 
   4   1  13       39.60       28.70      8.79 o 
   5   1  13     1939.00     1868.65     22.38 o 
   6   1  13      491.23      486.81     13.83 o 
   7   1  13       70.48       67.37     14.99 o 
   8   1  13      703.98      704.00     20.00 o 
   9   1  13        0.97       -1.38     39.77 o 
  10   1  13      139.61      150.42     33.12 o 
   0   2  13     4685.68     4848.88     77.18 o 
   1   2  13      316.16      334.42      8.05 o 
   2   2  13      375.10      347.05      9.04 o 
   3   2  13       72.72       57.22      8.46 o 
   4   2  13      261.81      273.84     10.93 o 
   5   2  13      914.67      862.42     14.23 o 
   6   2  13     3243.88     3228.35     47.83 o 
   7   2  13      453.21      451.15     17.61 o 
   8   2  13        3.58      -15.50     15.50 o 
   9   2  13      185.89      189.08     24.63 o 
  10   2  13      373.30      353.77     33.82 o 
   1   3  13       33.75       33.39      8.36 o 
   2   3  13       50.71       39.80      8.47 o 
   3   3  13      799.59      773.34     12.89 o 
   4   3  13     1649.69     1595.90     19.91 o 
   5   3  13      865.77      841.54     16.72 o 
   6   3  13      707.55      706.38     19.48 o 
   7   3  13        0.57      -23.11     23.59 o 
   8   3  13       46.62       31.70     20.42 o 
   9   3  13        7.58       17.06     24.26 o 
  10   3  13        1.13       -7.63      8.50 o 
   0   4  13        8.95       14.81     10.63 o 
   1   4  13      385.30      357.15      9.23 o 
   2   4  13       92.86       88.26      8.85 o 
   3   4  13     2760.61     2691.45     21.87 o 
   4   4  13      142.26      148.30     13.18 o 
   5   4  13      128.57       89.38     14.54 o 
   6   4  13      638.05      645.87     16.69 o 
   7   4  13      323.47      343.14     19.89 o 
   8   4  13       32.41       34.62     25.02 o 
   9   4  13      153.04      159.48     27.22 o 
  10   4  13      139.87      164.11     48.25 o 
   1   5  13      179.19      174.70     10.72 o 
   2   5  13     2709.50     2719.30     21.62 o 
   3   5  13       58.96       56.40     13.51 o 
   4   5  13      584.80      557.13     15.74 o 
   5   5  13       43.98       34.15     15.17 o 
   6   5  13      350.70      347.39     16.72 o 
   7   5  13       54.58       60.22     19.07 o 
   8   5  13      755.04      721.03     24.17 o 
   9   5  13       20.09      -13.12     23.38 o 
   0   6  13      207.70      199.66     28.03 o 
   1   6  13        0.19        5.91      9.33 o 
   2   6  13        0.00       -8.46      8.46 o 
   3   6  13     1500.78     1461.39     19.23 o 
   4   6  13     1231.93     1209.36     18.12 o 
   5   6  13        0.08       -5.75      6.22 o 
   6   6  13       12.33       -3.02      7.45 o 
   7   6  13      308.68      294.45     20.40 o 
   8   6  13       81.33       71.56     36.43 o 
   9   6  13      139.26      148.84     62.01 o 
   1   7  13      546.70      572.91     16.45 o 
   2   7  13      741.47      751.47     17.62 o 
   3   7  13      145.07      132.96     16.96 o 
   4   7  13      268.64      259.71     15.79 o 
   5   7  13       84.66       64.63     16.39 o 
   6   7  13      521.82      485.61     25.91 o 
   7   7  13       65.98       62.54     29.32 o 
   8   7  13      325.02      355.35     34.95 o 
   0   8  13      680.90      825.78     31.31 o 
   1   8  13      132.01      112.76     20.48 o 
   2   8  13       20.90       38.44     17.41 o 
   3   8  13       71.97       93.66     18.70 o 
   4   8  13      552.16      539.69     22.44 o 
   5   8  13      151.16      122.41     24.01 o 
   6   8  13      692.76      685.93     30.22 o 
   7   8  13        0.04       -7.61     29.12 o 
   1   9  13      321.65      284.01     22.15 o 
   2   9  13      277.15      277.48     28.47 o 
   3   9  13      145.55      144.52     24.47 o 
   4   9  13      731.81      767.89     25.29 o 
   5   9  13      588.35      566.82     26.53 o 
   6   9  13       10.22       25.27     29.97 o 
   0  10  13      181.78      156.14     56.95 o 
   1  10  13      209.91      189.84     32.63 o 
   2  10  13       59.58       67.92     34.44 o 
   3  10  13        9.37      -18.05     35.44 o 
   4  10  13       94.07       87.90     34.12 o 
   5  10  13        5.43        3.96     25.95 o 
   1  11  13      138.92      140.08     43.37 o 
   2  11  13       11.37       -4.08     50.00 o 
   0   0  14    16829.01    17363.91     79.76 o 
   1   0  14    11942.83    12380.70     76.53 o 
   2   0  14     1282.69     1378.47     40.51 o 
   3   0  14     1646.12     1536.19     33.38 o 
   4   0  14        5.31        2.78     21.22 o 
   5   0  14        5.86      -13.29     14.26 o 
   6   0  14      173.18      154.54     17.45 o 
   7   0  14      138.76      110.79     19.47 o 
   8   0  14      611.96      552.25     29.54 o 
   9   0  14       17.11        4.97     27.49 o 
  10   0  14      114.90       82.47     42.09 o 
   1   1  14      274.24      325.24      9.15 o 
   2   1  14      747.75      777.48     11.98 o 
   3   1  14      188.50      167.18      8.77 o 
   4   1  14     1216.20     1187.73     15.91 o 
   5   1  14      319.45      274.98     11.86 o 
   6   1  14     2097.35     2122.19     23.95 o 
   7   1  14      676.96      633.59     15.91 o 
   8   1  14      752.95      764.89     19.70 o 
   9   1  14      324.72      303.01     21.10 o 
  10   1  14        2.02       13.02     28.17 o 
   0   2  14    25583.31    25998.48     92.05 o 
   1   2  14      520.92      497.27      9.56 o 
   2   2  14     4135.24     4048.75     21.93 o 
   3   2  14      382.66      361.42      9.96 o 
   4   2  14      419.89      360.66     10.52 o 
   5   2  14       16.50       13.97     11.68 o 
   6   2  14      634.33      615.57     17.09 o 
   7   2  14        6.87        4.44     11.24 o 
   8   2  14        0.18      -12.48     16.97 o 
   9   2  14       14.77       -0.42      8.08 o 
  10   2  14      170.82      175.19     30.73 o 
   1   3  14      265.81      270.00      8.52 o 
   2   3  14     1365.99     1407.42     18.46 o 
   3   3  14      544.94      527.90     11.13 o 
   4   3  14     4709.32     4741.85     31.29 o 
   5   3  14      900.97      877.32     21.26 o 
   6   3  14      750.64      747.42     20.07 o 
   7   3  14      968.21      982.89     27.44 o 
   8   3  14      505.92      495.54     22.23 o 
   9   3  14       60.18       68.63     26.89 o 
  10   3  14        4.86        8.37     35.90 o 
   0   4  14      242.45      222.65     12.12 o 
   1   4  14      207.94      176.21      8.78 o 
   2   4  14      743.54      773.25     12.15 o 
   3   4  14     1545.04     1511.69     17.81 o 
   4   4  14     3191.19     3244.18     31.82 o 
   5   4  14        3.32       -6.89      6.89 o 
   6   4  14     1320.69     1301.07     28.26 o 
   7   4  14      100.17       61.32     21.40 o 
   8   4  14      279.34      298.09     24.17 o 
   9   4  14      321.66      292.97     28.33 o 
   1   5  14      706.61      665.22     13.43 o 
   2   5  14     4923.86     4882.39     28.47 o 
   3   5  14     1186.46     1145.51     18.87 o 
   4   5  14      905.54      846.55     17.68 o 
   5   5  14      641.69      648.38     19.58 o 
   6   5  14      415.88      388.76     17.03 o 
   7   5  14       20.51        7.12      8.92 o 
   8   5  14     1104.76     1058.65     26.43 o 
   9   5  14       13.63        7.85     56.67 o 
   0   6  14     1266.22     1207.58     33.46 o 
   1   6  14     2420.81     2489.03     27.00 o 
   2   6  14     1715.06     1751.06     18.15 o 
   3   6  14      424.60      407.55     14.18 o 
   4   6  14      752.61      827.86     18.45 o 
   5   6  14      197.62      189.69     19.90 o 
   6   6  14      515.58      538.04     19.03 o 
   7   6  14       38.40       24.95     21.15 o 
   8   6  14        4.32        3.15     40.74 o 
   1   7  14      232.17      235.45     17.88 o 
   2   7  14      506.92      531.15     16.92 o 
   3   7  14      215.80      203.64     17.11 o 
   4   7  14        0.67      -12.00     13.12 o 
   5   7  14        8.70       -3.26      5.96 o 
   6   7  14      663.10      729.03     28.65 o 
   7   7  14        2.09       -3.51     26.96 o 
   8   7  14      184.10      256.47     60.86 o 
   0   8  14       26.41       49.32     28.87 o 
   1   8  14      387.47      372.55     21.21 o 
   2   8  14      830.26      789.45     27.36 o 
   3   8  14      165.07      146.18     20.07 o 
   4   8  14      173.38      168.99     24.14 o 
   5   8  14      131.17       83.73     25.55 o 
   6   8  14      146.75      116.07     33.51 o 
   7   8  14        5.35        1.41     41.03 o 
   1   9  14      170.79      159.63     23.91 o 
   2   9  14      277.02      291.60     29.52 o 
   3   9  14      177.13      160.03     25.80 o 
   4   9  14      678.37      746.40     26.15 o 
   5   9  14        0.01       -8.66     22.93 o 
   6   9  14      439.20      399.78     31.60 o 
   0  10  14      498.85      515.09     48.74 o 
   1  10  14       66.58       52.87     32.72 o 
   2  10  14      908.25      934.79     33.10 o 
   3  10  14       47.51       23.82     20.32 o 
   4  10  14      215.30      215.35     32.16 o 
   1  11  14       98.22      105.61     49.55 o 
   1   1  15     3105.59     3024.14     19.66 o 
   2   1  15     3069.56     3100.28     21.59 o 
   3   1  15     1126.43     1117.87     13.79 o 
   4   1  15      103.92       82.77     11.14 o 
   5   1  15      834.68      806.91     15.49 o 
   6   1  15      159.31      133.68     13.51 o 
   7   1  15       52.34       39.98     16.83 o 
   8   1  15       79.04       89.97     19.80 o 
   9   1  15       75.53       49.57     25.06 o 
  10   1  15       53.12       33.55     29.94 o 
   0   2  15       20.41      136.64     20.05 o 
   1   2  15      168.57      152.50      8.84 o 
   2   2  15     1359.63     1333.74     14.79 o 
   3   2  15      298.99      280.49     10.05 o 
   4   2  15     1026.13     1026.81     17.32 o 
   5   2  15     2735.49     2693.73     36.06 o 
   6   2  15      151.46      140.79     15.93 o 
   7   2  15     1444.19     1400.77     23.17 o 
   8   2  15        0.49       -4.63     19.58 o 
   9   2  15      183.16      206.58     26.74 o 
  10   2  15       44.40       63.23     37.55 o 
   1   3  15      259.68      256.37      8.88 o 
   2   3  15       15.99        6.91      4.67 o 
   3   3  15       14.71       -2.22      5.34 o 
   4   3  15      982.55      952.67     16.08 o 
   5   3  15        1.29      -15.44     15.99 o 
   6   3  15      280.75      232.13     16.15 o 
   7   3  15      459.19      505.16     20.68 o 
   8   3  15       38.55       33.38     24.23 o 
   9   3  15      402.00      383.62     27.76 o 
   0   4  15      353.90      342.65     13.25 o 
   1   4  15        9.03        1.25      7.46 o 
   2   4  15      422.62      379.92     12.40 o 
   3   4  15       27.11       16.23     12.30 o 
   4   4  15      238.92      256.05     14.94 o 
   5   4  15       20.19       -0.19      9.56 o 
   6   4  15      595.38      548.17     19.80 o 
   7   4  15       67.20       48.36     21.97 o 
   8   4  15      160.33      173.84     24.86 o 
   9   4  15      171.37      164.46     31.59 o 
   1   5  15      558.25      533.64     13.17 o 
   2   5  15        4.77        1.20      9.13 o 
   3   5  15      361.64      379.76     13.00 o 
   4   5  15      162.70      144.37     13.80 o 
   5   5  15        0.38        7.55     20.50 o 
   6   5  15      172.91      157.13     18.00 o 
   7   5  15      702.73      770.98     23.85 o 
   8   5  15      103.10       93.95     28.59 o 
   9   5  15      194.69      152.56     66.50 o 
   0   6  15      589.56      568.27     27.73 o 
   1   6  15      242.51      262.33     17.80 o 
   2   6  15      154.59      157.50     15.63 o 
   3   6  15       76.64       78.56     14.17 o 
   4   6  15      588.39      612.29     16.43 o 
   5   6  15      380.58      375.30     21.27 o 
   6   6  15      156.26      141.67     20.50 o 
   7   6  15       87.02       80.23     27.24 o 
   8   6  15      209.01      166.36     41.98 o 
   1   7  15      210.85      205.26     20.16 o 
   2   7  15      762.07      736.25     18.57 o 
   3   7  15      116.17       67.47     21.18 o 
   4   7  15        0.37       -4.28     23.03 o 
   5   7  15       65.07       71.17     22.70 o 
   6   7  15      123.02      113.90     29.82 o 
   7   7  15       96.89      105.90     32.34 o 
   0   8  15      257.88      308.99     32.51 o 
   1   8  15     1426.08     1461.84     28.17 o 
   2   8  15       32.60       29.98     26.84 o 
   3   8  15      105.24       98.83     21.56 o 
   4   8  15      398.09      391.43     24.42 o 
   5   8  15      413.89      423.79     31.00 o 
   6   8  15       50.97       47.95     34.93 o 
   1   9  15       27.93       28.72     25.76 o 
   2   9  15       19.70        2.26     14.05 o 
   3   9  15      780.05      827.98     31.43 o 
   4   9  15      640.06      673.88     27.76 o 
   5   9  15       24.57       -7.61     11.88 o 
   0  10  15      524.46      628.15     61.75 o 
   1  10  15       13.89      -15.76     22.95 o 
   2  10  15       89.86      100.68     37.79 o 
   3  10  15      194.75      199.86     38.39 o 
   4  10  15       16.16       46.94     39.54 o 
   0   0  16     3844.99     4021.80     84.40 o 
   1   0  16    19911.21    20356.91     77.02 o 
   2   0  16     2589.21     2550.23     23.78 o 
   3   0  16      559.60      543.00     26.79 o 
   4   0  16      291.16      300.87     17.75 o 
   5   0  16     1825.31     1896.70     29.92 o 
   6   0  16     1619.06     1511.90     40.41 o 
   7   0  16     1489.90     1353.81     45.87 o 
   8   0  16        6.62        1.64     22.50 o 
   9   0  16        6.20      -29.73     29.73 o 
  10   0  16      103.40      114.12     64.25 o 
   1   1  16      355.73      353.46     10.72 o 
   2   1  16     1079.32     1094.15     14.36 o 
   3   1  16     3364.02     3333.44     24.68 o 
   4   1  16      120.24       97.77     12.16 o 
   5   1  16     3923.99     3928.59     28.50 o 
   6   1  16        6.96        5.24     10.61 o 
   7   1  16        0.04       -4.53      7.19 o 
   8   1  16        1.21        2.07     20.27 o 
   9   1  16      133.61      114.07     27.58 o 
   0   2  16      529.82      600.18     24.41 o 
   1   2  16     3911.43     4025.87     27.96 o 
   2   2  16     1382.78     1309.89     15.18 o 
   3   2  16      805.06      768.46     13.18 o 
   4   2  16     4087.18     4069.15     27.70 o 
   5   2  16      151.65      142.42     14.07 o 
   6   2  16        0.37        1.07      4.44 o 
   7   2  16       67.83       64.31     21.59 o 
   8   2  16       63.99       62.07     21.55 o 
   9   2  16      332.81      304.10     25.06 o 
   1   3  16     1590.66     1548.65     14.87 o 
   2   3  16     1541.58     1495.47     16.14 o 
   3   3  16        3.04       -7.16      7.16 o 
   4   3  16     1088.82     1045.71     18.14 o 
   5   3  16     1268.13     1286.55     20.91 o 
   6   3  16      472.41      447.03     19.43 o 
   7   3  16     1551.04     1643.79     25.54 o 
   8   3  16       32.87       33.07     21.82 o 
   9   3  16       75.63      111.78     30.08 o 
   0   4  16      464.54      428.03     14.65 o 
   1   4  16      519.12      531.77     11.01 o 
   2   4  16      300.70      282.65     12.59 o 
   3   4  16     1210.99     1198.19     17.49 o 
   4   4  16       22.25       15.68     13.67 o 
   5   4  16      770.45      737.73     20.56 o 
   6   4  16       97.72       70.61     19.06 o 
   7   4  16        0.58       -8.32     17.35 o 
   8   4  16      117.71       44.79     27.42 o 
   9   4  16      503.59      495.21     30.79 o 
   1   5  16       12.80        2.16      4.84 o 
   2   5  16      147.54      153.31     13.51 o 
   3   5  16      124.48      142.59     13.96 o 
   4   5  16      305.73      278.38     14.53 o 
   5   5  16     1666.99     1721.50     22.28 o 
   6   5  16       61.70       38.12     21.73 o 
   7   5  16       39.71       23.68     25.43 o 
   8   5  16      209.02      186.33     29.20 o 
   0   6  16      202.79      206.38     27.51 o 
   1   6  16      860.00     1082.38     23.22 o 
   2   6  16      123.25      123.55     19.54 o 
   3   6  16       69.67       80.39     15.69 o 
   4   6  16      199.29      208.63     17.42 o 
   5   6  16      375.90      417.33     20.06 o 
   6   6  16      757.71      749.76     21.31 o 
   7   6  16      433.51      432.71     27.82 o 
   8   6  16        1.88       45.08     64.54 o 
   1   7  16      105.96      131.38     24.71 o 
   2   7  16      366.85      350.60     27.25 o 
   3   7  16     1231.43     1325.73     27.04 o 
   4   7  16      584.24      579.56     25.07 o 
   5   7  16      320.12      288.02     27.27 o 
   6   7  16      373.25      327.75     24.89 o 
   7   7  16      212.51      204.71     44.45 o 
   0   8  16     1945.70     1911.42     45.03 o 
   1   8  16      852.13      940.71     25.76 o 
   2   8  16       64.89       65.91     28.13 o 
   3   8  16      124.13      125.15     26.60 o 
   4   8  16      184.68      170.62     27.41 o 
   5   8  16       70.57       54.62     43.30 o 
   6   8  16      225.96      293.65     37.28 o 
   1   9  16      159.70      130.30     28.22 o 
   2   9  16       42.79       18.57     19.77 o 
   3   9  16       26.75       -7.94     32.34 o 
   4   9  16       21.87       11.48     27.40 o 
   5   9  16        8.12      -13.26     32.26 o 
   0  10  16      604.56      770.03     41.83 o 
   1  10  16      137.46      160.34     35.66 o 
   2  10  16       60.02       55.44     39.50 o 
   3  10  16       45.18       33.43     39.86 o 
   1   1  17       57.07       56.00     10.80 o 
   2   1  17       18.68       23.39     11.00 o 
   3   1  17        0.59        1.18      3.32 o 
   4   1  17     1091.29     1040.41     20.67 o 
   5   1  17       10.62       17.53     14.23 o 
   6   1  17       15.56        8.82     15.92 o 
   7   1  17     1422.56     1424.95     30.96 o 
   8   1  17     1408.02     1415.81     24.57 o 
   9   1  17      464.95      492.89     25.39 o 
   0   2  17     7169.91     7036.93     46.90 o 
   1   2  17     1258.09     1299.94     15.72 o 
   2   2  17      348.97      352.95     11.28 o 
   3   2  17      483.63      471.83     12.38 o 
   4   2  17       17.58       22.62     13.94 o 
   5   2  17      451.93      424.85     15.50 o 
   6   2  17       77.50       45.03     18.71 o 
   7   2  17       12.48        0.80      4.53 o 
   8   2  17        3.54       -2.76     11.23 o 
   9   2  17        7.43       28.96     34.04 o 
   1   3  17      752.69      757.87     13.05 o 
   2   3  17     1675.87     1691.89     19.22 o 
   3   3  17     1876.56     1848.64     22.77 o 
   4   3  17      307.61      294.46     14.77 o 
   5   3  17       65.96       46.12     17.43 o 
   6   3  17        8.34       -4.81     17.61 o 
   7   3  17       11.59       20.89     28.09 o 
   8   3  17        3.12      -15.18     18.93 o 
   9   3  17       45.81        4.96     18.75 o 
   0   4  17     1619.73     1785.31     22.98 o 
   1   4  17     1368.79     1378.81     16.30 o 
   2   4  17      645.50      596.05     14.61 o 
   3   4  17        4.91        0.36      5.71 o 
   4   4  17      187.63      194.77     14.78 o 
   5   4  17       30.90       26.53     17.68 o 
   6   4  17      208.09      170.06     22.73 o 
   7   4  17        8.30      -18.09     18.09 o 
   8   4  17       83.58       40.97     26.94 o 
   1   5  17      269.03      251.80     13.92 o 
   2   5  17       36.23       37.47     14.44 o 
   3   5  17     1059.13     1065.75     17.58 o 
   4   5  17       45.85       35.80     16.13 o 
   5   5  17      748.86      764.00     17.25 o 
   6   5  17       28.94       11.79     11.33 o 
   7   5  17        0.40      -21.97     21.97 o 
   8   5  17       46.65       45.10     34.96 o 
   0   6  17     1988.72     1918.20     41.81 o 
   1   6  17       20.71        4.66     11.20 o 
   2   6  17        0.86       -3.86     18.49 o 
   3   6  17       13.73        2.42      9.36 o 
   4   6  17        6.71       -2.02     14.98 o 
   5   6  17      418.74      396.02     21.59 o 
   6   6  17      178.84      199.41     23.51 o 
   7   6  17      225.80      228.88     31.00 o 
   1   7  17       12.82        5.07     14.74 o 
   2   7  17        0.05      -15.42     15.42 o 
   3   7  17        0.13       27.83     22.87 o 
   4   7  17      260.22      293.18     26.70 o 
   5   7  17      380.50      411.04     24.68 o 
   6   7  17       21.37        2.35     10.10 o 
   7   7  17        1.99       -8.96     37.95 o 
   0   8  17      563.69      470.58     34.03 o 
   1   8  17        0.02       -3.26     16.13 o 
   2   8  17      160.04      149.33     28.91 o 
   3   8  17       63.96       49.19     27.06 o 
   4   8  17       98.18      104.84     29.49 o 
   5   8  17      112.68       84.39     46.35 o 
   6   8  17      598.09      579.82     47.86 o 
   1   9  17       44.32       40.66     28.20 o 
   2   9  17     1047.89     1119.60     30.31 o 
   3   9  17       65.38       37.35     36.96 o 
   4   9  17       16.14       29.11     47.69 o 
   0  10  17      722.95      696.98     47.54 o 
   1  10  17       21.33       25.44     36.84 o 
   2  10  17      570.41      580.70     41.67 o 
   0   0  18      926.67      987.88     45.40 o 
   1   0  18     3525.81     3600.55     36.97 o 
   2   0  18     2226.79     2231.36     31.06 o 
   3   0  18     4229.57     4229.37     67.54 o 
   4   0  18     3321.41     3277.50     38.11 o 
   5   0  18      449.22      446.49     20.70 o 
   6   0  18     6036.56     6132.70     97.53 o 
   7   0  18        0.17       -6.77     25.07 o 
   8   0  18      107.48      149.28     36.45 o 
   9   0  18      117.71      102.38     41.56 o 
   1   1  18      375.82      362.34     11.66 o 
   2   1  18        3.24        5.25     12.39 o 
   3   1  18      756.89      734.19     18.43 o 
   4   1  18      167.73      151.59     14.54 o 
   5   1  18      177.95      167.56     14.80 o 
   6   1  18       33.36       22.27     15.98 o 
   7   1  18       19.87       31.72     20.80 o 
   8   1  18      974.97      966.18     23.04 o 
   9   1  18      289.44      281.44     27.80 o 
   0   2  18        4.17       96.69     15.55 o 
   1   2  18       27.86       25.00     12.33 o 
   2   2  18       50.32       65.71     11.62 o 
   3   2  18     1606.17     1627.76     20.10 o 
   4   2  18      894.87      860.91     16.96 o 
   5   2  18       24.51        7.84     18.02 o 
   6   2  18      211.52      217.35     19.43 o 
   7   2  18       52.41       45.42     20.40 o 
   8   2  18       66.40       82.44     24.61 o 
   9   2  18      265.71      254.99     31.56 o 
   1   3  18      236.68      218.83     11.71 o 
   2   3  18     4811.12     4998.78     41.18 o 
   3   3  18       45.35       30.16     14.01 o 
   4   3  18       37.44       43.13     16.35 o 
   5   3  18      890.21      884.50     22.87 o 
   6   3  18        1.17      -14.15     18.52 o 
   7   3  18       28.03        0.68      9.91 o 
   8   3  18       13.57      -19.62     21.72 o 
   0   4  18     5247.97     5289.49     65.43 o 
   1   4  18      351.83      360.39     13.62 o 
   2   4  18     1752.14     1730.61     22.38 o 
   3   4  18       90.50      102.40     15.06 o 
   4   4  18        6.32       -7.91     12.03 o 
   5   4  18      300.96      323.31     18.38 o 
   6   4  18      364.11      356.11     19.67 o 
   7   4  18       59.08       25.21     26.60 o 
   8   4  18      248.91      232.34     30.43 o 
   1   5  18      444.18      412.80     19.25 o 
   2   5  18       16.94       17.46     16.53 o 
   3   5  18       64.56       68.06     16.39 o 
   4   5  18      324.42      306.53     17.05 o 
   5   5  18      256.86      224.73     20.83 o 
   6   5  18       52.33       77.71     22.69 o 
   7   5  18        7.43        6.49     16.79 o 
   8   5  18       23.13       -9.48     10.43 o 
   0   6  18      124.38      143.33     30.30 o 
   1   6  18       30.31       18.55     22.85 o 
   2   6  18        5.74       -2.89     21.24 o 
   3   6  18      165.94      143.65     23.20 o 
   4   6  18       81.34       86.10     17.46 o 
   5   6  18      286.12      260.08     20.83 o 
   6   6  18      209.05      180.08     27.78 o 
   7   6  18       70.91       53.80     20.59 o 
   1   7  18        3.47       29.05     27.96 o 
   2   7  18        2.09       -2.27      5.24 o 
   3   7  18      226.83      190.43     25.01 o 
   4   7  18      297.93      314.30     28.41 o 
   5   7  18      416.91      420.89     28.88 o 
   6   7  18      267.27      278.95     29.16 o 
   0   8  18      483.15      475.86     38.53 o 
   1   8  18     1039.64     1076.51     27.86 o 
   2   8  18      802.67      827.08     30.43 o 
   3   8  18        0.49       -8.18     14.25 o 
   4   8  18     1320.31     1413.61     31.32 o 
   5   8  18      198.07      177.99     49.23 o 
   1   9  18       18.53       24.89     30.52 o 
   2   9  18      216.97      289.53     32.33 o 
   3   9  18       25.34        4.89     30.54 o 
   4   9  18       81.37       67.48     48.34 o 
   1   1  19     1188.84     1174.07     17.20 o 
   2   1  19     1122.69     1112.31     18.05 o 
   3   1  19       15.37        4.52      5.92 o 
   4   1  19     1187.76     1160.41     18.88 o 
   5   1  19      696.71      702.89     17.09 o 
   6   1  19        0.02      -17.29     17.29 o 
   7   1  19       14.80        3.55      7.87 o 
   8   1  19      516.66      554.86     24.76 o 
   9   1  19        7.98      -10.10     31.07 o 
   0   2  19     5411.98     5421.96     41.83 o 
   1   2  19       84.30       66.84     12.57 o 
   2   2  19      145.86      157.46     12.53 o 
   3   2  19      763.09      775.63     16.45 o 
   4   2  19      578.90      580.26     15.47 o 
   5   2  19       29.09        6.86     13.52 o 
   6   2  19      712.42      684.45     20.02 o 
   7   2  19       39.60       33.96     22.36 o 
   8   2  19        0.74      -18.76     24.06 o 
   1   3  19        1.13       -9.33      9.33 o 
   2   3  19     1137.72     1134.97     16.36 o 
   3   3  19      333.31      299.75     20.64 o 
   4   3  19      194.38      154.97     17.89 o 
   5   3  19      219.84      197.87     18.15 o 
   6   3  19      108.72       77.00     20.90 o 
   7   3  19        8.70       20.06     23.19 o 
   8   3  19       90.57       66.39     26.48 o 
   0   4  19       67.22       49.16     17.74 o 
   1   4  19      259.25      234.95     14.49 o 
   2   4  19      973.75      846.75     17.98 o 
   3   4  19      250.70      222.25     15.79 o 
   4   4  19       59.13       61.55     18.13 o 
   5   4  19      112.41      119.69     20.93 o 
   6   4  19       14.90       19.22     13.93 o 
   7   4  19      273.39      247.22     25.30 o 
   8   4  19       38.81       20.58     27.07 o 
   1   5  19       18.71       15.60     20.56 o 
   2   5  19       69.65       69.97     16.51 o 
   3   5  19       15.75       14.97     16.75 o 
   4   5  19       14.22        0.54     14.58 o 
   5   5  19      102.89      105.29     22.18 o 
   6   5  19      353.95      368.55     24.67 o 
   7   5  19       23.30       34.99     26.13 o 
   0   6  19       55.75       14.54     32.59 o 
   1   6  19      464.86      434.36     22.00 o 
   2   6  19       27.39       46.69     22.78 o 
   3   6  19       89.51       74.54     24.81 o 
   4   6  19       89.35       77.20     20.44 o 
   5   6  19       25.33        4.49     21.50 o 
   6   6  19       34.94       23.46     19.40 o 
   7   6  19      423.79      419.93     32.03 o 
   1   7  19      310.17      230.72     29.14 o 
   2   7  19      100.58      112.03     25.44 o 
   3   7  19       12.32       20.47     28.03 o 
   4   7  19      408.46      428.85     29.66 o 
   5   7  19       17.00        1.28     29.27 o 
   6   7  19       63.73       54.19     33.80 o 
   0   8  19     1321.44     1492.51     45.14 o 
   1   8  19      118.03      124.52     28.96 o 
   2   8  19      673.17      689.11     32.33 o 
   3   8  19        7.26      -12.74     26.53 o 
   4   8  19       17.39       11.11     26.21 o 
   5   8  19       12.69       -6.46     33.62 o 
   1   9  19      206.39      213.50     33.76 o 
   2   9  19      771.65      978.92     34.12 o 
   3   9  19       22.95       40.59     43.33 o 
   0   0  20     2316.49     2224.64     48.70 o 
   1   0  20     7213.94     7355.88     57.46 o 
   2   0  20       14.99        7.44     22.04 o 
   3   0  20      182.09      128.44     20.42 o 
   4   0  20      449.36      456.72     22.28 o 
   5   0  20        0.65      -20.55     22.12 o 
   6   0  20        0.27      -14.36     26.47 o 
   7   0  20      157.38      110.70     29.72 o 
   8   0  20      335.09      323.37     44.16 o 
   1   1  20       96.26      108.03     12.94 o 
   2   1  20      491.85      480.00     14.87 o 
   3   1  20     1552.96     1514.30     20.78 o 
   4   1  20      138.24      105.41     16.09 o 
   5   1  20     2521.72     2628.91     32.21 o 
   6   1  20      110.67      112.07     22.34 o 
   7   1  20       39.58       21.79     27.46 o 
   8   1  20      564.13      532.06     26.71 o 
   0   2  20     2973.62     3051.38     33.23 o 
   1   2  20      279.53      299.22     13.33 o 
   2   2  20     3066.30     3101.14     37.90 o 
   3   2  20      852.56      817.71     17.33 o 
   4   2  20     1188.13     1127.56     21.54 o 
   5   2  20      136.24      127.45     19.57 o 
   6   2  20      171.91      147.04     21.24 o 
   7   2  20      489.39      498.74     24.16 o 
   8   2  20       27.41       12.55     29.62 o 
   1   3  20      175.48      158.74     15.08 o 
   2   3  20      467.85      467.62     13.66 o 
   3   3  20      659.82      629.92     20.94 o 
   4   3  20      246.12      254.38     18.25 o 
   5   3  20       20.36       -0.64      3.72 o 
   6   3  20        0.03       -9.46      9.46 o 
   7   3  20     1357.56     1469.37     26.95 o 
   8   3  20       48.95       27.75     32.25 o 
   0   4  20      133.25      120.26     21.57 o 
   1   4  20      629.54      655.09     17.60 o 
   2   4  20      155.68      127.84     18.19 o 
   3   4  20      624.62      642.62     16.88 o 
   4   4  20       74.39       34.52     19.32 o 
   5   4  20      483.14      473.74     21.77 o 
   6   4  20      939.44      969.41     24.48 o 
   7   4  20       66.19       47.00     26.82 o 
   1   5  20       52.28       59.87     22.50 o 
   2   5  20      207.53      174.83     17.89 o 
   3   5  20       25.66        1.49      3.21 o 
   4   5  20      102.54       83.29     21.52 o 
   5   5  20      868.36      964.76     23.52 o 
   6   5  20       38.17       42.00     29.24 o 
   7   5  20        4.81        5.35     33.26 o 
   0   6  20        0.03       -1.72     28.12 o 
   1   6  20      161.63      165.12     24.61 o 
   2   6  20      697.47      703.64     23.70 o 
   3   6  20      127.74      128.86     25.41 o 
   4   6  20      805.73      796.19     24.48 o 
   5   6  20       48.16       61.68     26.38 o 
   6   6  20       31.01        1.25      4.77 o 
   1   7  20      639.91      631.39     30.83 o 
   2   7  20      105.67       85.63     26.67 o 
   3   7  20     1219.39     1222.19     31.88 o 
   4   7  20      183.00      174.71     32.22 o 
   5   7  20       36.87       22.07     30.02 o 
   0   8  20      236.82      240.25     45.53 o 
   1   8  20       37.60       61.76     35.03 o 
   2   8  20       46.37       59.18     36.30 o 
   3   8  20      637.19      679.17     34.65 o 
   4   8  20       30.07       18.98     44.11 o 
   1   9  20       35.77       27.04     39.38 o 
   1   1  21     1740.17     1761.06     21.80 o 
   2   1  21       22.55       17.87     12.88 o 
   3   1  21      364.26      403.09     16.88 o 
   4   1  21      153.53      111.94     16.71 o 
   5   1  21       12.13       26.34     19.95 o 
   6   1  21      383.95      382.99     22.84 o 
   7   1  21       35.22       18.91     24.78 o 
   8   1  21      171.00      179.57     38.22 o 
   0   2  21      404.91      412.09     18.54 o 
   1   2  21      159.43      136.10     14.19 o 
   2   2  21      525.70      527.47     16.39 o 
   3   2  21        0.03       -4.01     17.89 o 
   4   2  21       72.86       61.74     19.32 o 
   5   2  21      904.08      900.73     21.62 o 
   6   2  21      118.86       82.19     23.99 o 
   7   2  21      442.18      454.99     26.11 o 
   8   2  21       30.87       29.61     38.65 o 
   1   3  21      193.78      181.42     14.92 o 
   2   3  21        1.26      -14.15     14.44 o 
   3   3  21        3.35       10.66     11.58 o 
   4   3  21      290.14      270.68     20.02 o 
   5   3  21        0.03      -14.72     17.50 o 
   6   3  21      153.90      104.15     23.84 o 
   7   3  21      167.82      214.00     28.60 o 
   0   4  21        0.02       22.15     30.44 o 
   1   4  21       70.09       82.30     17.08 o 
   2   4  21       60.29       63.06     17.84 o 
   3   4  21      396.21      400.55     19.71 o 
   4   4  21      106.68       89.76     21.56 o 
   5   4  21       71.17       92.13     23.10 o 
   6   4  21       17.46       25.48     26.07 o 
   7   4  21      328.10      334.14     28.85 o 
   1   5  21      420.98      390.47     23.87 o 
   2   5  21      422.36      357.74     24.12 o 
   3   5  21      469.35      508.65     19.69 o 
   4   5  21      185.35      162.93     23.79 o 
   5   5  21       43.19       47.45     25.91 o 
   6   5  21      116.49      109.89     28.17 o 
   0   6  21        0.70      -10.41     69.02 o 
   1   6  21      488.46      477.21     25.69 o 
   2   6  21       28.77       25.03     26.11 o 
   3   6  21      522.12      477.65     27.86 o 
   4   6  21       30.50        4.14     23.99 o 
   5   6  21      452.27      501.42     28.62 o 
   6   6  21       11.02       -1.74     15.52 o 
   1   7  21      132.06      114.07     29.61 o 
   2   7  21      175.15      129.06     29.51 o 
   3   7  21       88.43       76.50     31.01 o 
   4   7  21        4.16      -15.91     29.47 o 
   5   7  21      158.46      221.90     78.30 o 
   0   8  21        0.47      -10.00     23.57 o 
   1   8  21        8.84       23.26     45.44 o 
   2   8  21       63.33       64.38     39.32 o 
   3   8  21      168.08      142.45     39.54 o 
   0   0  22     1211.21     1378.33     51.58 o 
   1   0  22     1061.73     1075.43     27.49 o 
   2   0  22       19.74       -0.16     27.43 o 
   3   0  22     1485.42     1525.91     34.22 o 
   4   0  22     1253.69     1218.66     29.88 o 
   5   0  22      454.39      425.29     26.95 o 
   6   0  22        0.08       -2.90     20.60 o 
   7   0  22       81.77       67.08     42.89 o 
   1   1  22     1084.59     1170.41     19.56 o 
   2   1  22       82.15       64.35     17.23 o 
   3   1  22     2124.29     2147.64     25.13 o 
   4   1  22      374.91      370.05     17.93 o 
   5   1  22      455.87      426.48     21.67 o 
   6   1  22      392.45      379.66     25.14 o 
   7   1  22       31.24        4.03     16.31 o 
   0   2  22      315.80      307.02     20.28 o 
   1   2  22      406.98      371.68     18.09 o 
   2   2  22       74.58       53.77     17.61 o 
   3   2  22      754.20      779.26     19.98 o 
   4   2  22       27.82       20.66     16.85 o 
   5   2  22      114.06      144.56     22.12 o 
   6   2  22      455.75      415.33     24.95 o 
   7   2  22        0.12       -0.55     24.93 o 
   1   3  22        5.14        1.35     14.25 o 
   2   3  22      370.75      387.42     19.15 o 
   3   3  22        0.26       -5.75      6.22 o 
   4   3  22      173.93      153.85     22.04 o 
   5   3  22       22.62       -2.43     20.74 o 
   6   3  22      289.77      284.64     26.73 o 
   7   3  22     1008.48     1125.06     28.45 o 
   0   4  22     1702.89     1797.33     41.83 o 
   1   4  22      552.42      552.98     17.91 o 
   2   4  22      522.04      529.71     20.15 o 
   3   4  22       94.57       74.15     21.66 o 
   4   4  22       11.29       -5.41     14.32 o 
   5   4  22      208.89      185.18     24.83 o 
   6   4  22       23.75       -3.03     13.07 o 
   1   5  22        3.70        2.40     17.04 o 
   2   5  22      166.81      109.71     26.75 o 
   3   5  22       20.14       32.51     24.13 o 
   4   5  22      512.54      515.17     24.62 o 
   5   5  22      972.08     1081.09     26.98 o 
   6   5  22      232.91      253.30     33.62 o 
   0   6  22      442.51      436.56     37.78 o 
   1   6  22     1137.82     1245.06     28.95 o 
   2   6  22       41.54       -6.17     24.31 o 
   3   6  22       10.29      -14.50     27.26 o 
   4   6  22       32.97       -3.46     33.64 o 
   5   6  22       19.12       48.56     33.80 o 
   1   7  22      384.77      399.59     30.90 o 
   2   7  22       58.13       46.86     32.90 o 
   3   7  22      635.86      697.60     32.35 o 
   4   7  22       55.45       49.57     51.20 o 
   0   8  22       69.22       44.26     51.24 o 
   1   8  22       12.03        8.36     15.66 o 
   2   8  22        5.83       -4.42     16.69 o 
   1   1  23      351.49      361.02     17.41 o 
   2   1  23      224.86      240.34     19.50 o 
   3   1  23      108.08      118.23     19.24 o 
   4   1  23      113.62      129.17     20.40 o 
   5   1  23        3.39      -14.49     14.49 o 
   6   1  23       10.38       22.29     28.06 o 
   7   1  23      147.55      139.21     38.82 o 
   0   2  23      855.32      932.46     22.46 o 
   1   2  23      182.46      159.35     20.15 o 
   2   2  23       15.41       12.05     15.07 o 
   3   2  23        1.37        2.44     18.99 o 
   4   2  23      229.96      209.73     22.89 o 
   5   2  23      289.64      309.15     24.60 o 
   6   2  23      201.21      204.99     27.41 o 
   7   2  23       55.63       63.25     40.54 o 
   1   3  23        0.26        3.71     21.86 o 
   2   3  23      199.15      226.53     23.96 o 
   3   3  23       82.31       37.85     22.18 o 
   4   3  23      208.15      170.24     23.42 o 
   5   3  23        8.84       -6.14      6.14 o 
   6   3  23      182.78      195.63     31.23 o 
   0   4  23     1328.43     1399.28     39.87 o 
   1   4  23      111.30       92.84     25.79 o 
   2   4  23       59.28       48.88     23.04 o 
   3   4  23        8.68      -19.37     24.65 o 
   4   4  23      117.32      108.86     26.05 o 
   5   4  23      101.84      103.58     27.44 o 
   6   4  23       55.53       61.12     30.93 o 
   1   5  23      197.70      189.71     27.45 o 
   2   5  23      203.83      167.01     33.20 o 
   3   5  23      538.73      558.24     35.15 o 
   4   5  23       93.79      108.91     27.54 o 
   5   5  23      269.61      287.11     30.23 o 
   0   6  23      221.55      260.37     42.15 o 
   1   6  23      602.32      591.60     29.93 o 
   2   6  23        1.41       -0.19      3.37 o 
   3   6  23        0.97       -3.52     41.70 o 
   4   6  23       38.26       36.53     51.36 o 
   1   7  23       22.36       -0.30      9.42 o 
   2   7  23        5.87      -14.50     29.30 o 
   3   7  23       10.56       19.30     58.01 o 
   0   0  24      260.33      244.59     50.66 o 
   1   0  24      692.92      679.08     27.04 o 
   2   0  24       58.92       51.62     27.78 o 
   3   0  24       98.02       74.60     28.80 o 
   4   0  24       97.60      102.90     31.61 o 
   5   0  24       92.74       69.70     31.41 o 
   6   0  24      188.78      178.79     47.17 o 
   1   1  24      115.54       97.55     21.35 o 
   2   1  24       84.20       65.32     21.41 o 
   3   1  24      162.35      148.23     20.39 o 
   4   1  24     1103.33     1112.83     25.97 o 
   5   1  24       33.33       38.80     26.86 o 
   6   1  24      984.00     1001.66     27.15 o 
   0   2  24      887.98     1039.71     49.90 o 
   1   2  24     1332.84     1399.75     24.03 o 
   2   2  24      703.32      761.40     23.95 o 
   3   2  24      917.76      955.84     25.72 o 
   4   2  24       45.65       50.36     23.41 o 
   5   2  24      576.89      518.09     26.30 o 
   6   2  24      774.17      791.66     31.79 o 
   1   3  24      204.52      182.28     24.99 o 
   2   3  24     1619.34     1750.04     32.74 o 
   3   3  24      335.60      333.02     23.58 o 
   4   3  24      762.04      782.83     24.94 o 
   5   3  24       17.02       -6.19      9.14 o 
   6   3  24      115.57       77.03     36.98 o 
   0   4  24     1768.59     1962.02    112.74 o 
   1   4  24        9.14      -24.02     24.02 o 
   2   4  24      194.10      172.03     25.25 o 
   3   4  24       16.93        0.01     10.07 o 
   4   4  24      578.81      570.10     27.03 o 
   5   4  24       35.08        0.69      8.63 o 
   1   5  24       15.08      -15.47     16.42 o 
   2   5  24       27.47        9.26     19.68 o 
   3   5  24       49.41       71.20     37.59 o 
   4   5  24     1138.23     1190.68     36.69 o 
   0   6  24       56.71       48.49     47.71 o 
   1   6  24      504.22      478.25     31.75 o 
   2   6  24       37.00        1.81      9.47 o 
   3   6  24      477.79      497.63     46.75 o 
   1   7  24       23.19      -18.67     38.33 o 
   1   1  25       50.90       52.41     22.83 o 
   2   1  25      168.66      158.52     23.54 o 
   3   1  25        3.05        0.32      3.34 o 
   4   1  25      712.70      740.19     25.18 o 
   5   1  25        4.50        9.08     27.02 o 
   6   1  25       12.12       -1.08     48.88 o 
   0   2  25      917.14      997.38     37.59 o 
   1   2  25        9.13       13.88     23.98 o 
   2   2  25       11.63        1.98     25.81 o 
   3   2  25      111.81      119.19     25.28 o 
   4   2  25      247.29      262.29     25.77 o 
   5   2  25       61.26       58.85     28.65 o 
   1   3  25      122.25      109.25     27.95 o 
   2   3  25      250.74      295.81     28.26 o 
   3   3  25      125.78      130.06     26.03 o 
   4   3  25       40.76       40.10     28.05 o 
   5   3  25        2.10       -9.86     16.77 o 
   0   4  25     1431.81     1443.71     42.77 o 
   1   4  25        0.92        9.46     34.09 o 
   2   4  25        0.50      -28.86     32.34 o 
   3   4  25        0.26       26.08     30.93 o 
   4   4  25       85.84      116.92     30.31 o 
   1   5  25       67.16       45.62     36.81 o 
   2   5  25      173.56      172.42     39.93 o 
   3   5  25       54.20       38.79     50.27 o 
   0   6  25      112.92       80.75     68.02 o 
   1   6  25      955.50     1020.11     47.92 o 
   2   6  25      264.40      230.40     73.70 o 
   0   0  26      131.36      116.29     57.47 o 
   1   0  26     1232.53     1302.11     40.32 o 
   2   0  26      510.66      452.68     32.67 o 
   3   0  26        0.40      -14.53     16.47 o 
   4   0  26       99.91       66.73     35.99 o 
   5   0  26       18.10       19.95     70.49 o 
   1   1  26       26.25       26.03     25.43 o 
   2   1  26        3.09       -2.25      8.12 o 
   3   1  26       50.70       46.06     24.55 o 
   4   1  26        1.73       15.40     28.03 o 
   5   1  26      154.57      133.94     40.49 o 
   0   2  26       96.83       99.53     40.52 o 
   1   2  26       13.74        1.76     24.02 o 
   2   2  26      229.68      227.23     29.60 o 
   3   2  26      242.38      277.00     28.33 o 
   4   2  26      143.20      135.19     29.20 o 
   5   2  26       12.61       13.80     40.12 o 
   1   3  26       19.77       21.38     28.18 o 
   2   3  26      808.65      845.18     27.88 o 
   3   3  26        8.13        4.24     19.06 o 
   4   3  26      151.87      111.49     33.06 o 
   0   4  26      539.05      648.01     62.48 o 
   1   4  26      449.46      444.22     36.88 o 
   2   4  26        6.38      -12.73     21.74 o 
   3   4  26      551.50      594.43     33.22 o 
   1   5  26        3.40      -28.42     47.23 o 
   2   5  26       74.48       69.85     71.68 o 
   1   1  27      472.46      432.01     27.29 o 
   2   1  27       11.68       14.32     23.13 o 
   3   1  27       34.46       36.17     28.80 o 
   4   1  27        0.16      -28.90     31.85 o 
   0   2  27       32.57       44.47     50.25 o 
   1   2  27       35.89       13.02     18.15 o 
   2   2  27       10.80       -2.16     33.68 o 
   3   2  27        5.28        7.11     13.01 o 
   4   2  27       80.15       53.15     42.04 o 
   1   3  27        2.72      -27.54     67.96 o 
   2   3  27       22.20       15.53     28.53 o 
   3   3  27        8.01       -7.67     33.18 o 
   2   4  27        9.06       -6.59     64.78 o 
   0   0  28     1085.90     1123.63     63.48 o 
   1   0  28      133.73      181.68     49.10 o 
   2   0  28      995.53     1102.30     42.82 o 
   3   0  28      159.30      168.18     51.45 o 
   1   1  28        0.37       -5.42     20.10 o 
   2   1  28      401.76      376.02     31.61 o 
   3   1  28        0.95       -8.27     28.38 o 
   0   2  28       35.01      -12.69     34.76 o 
   1   2  28      107.01      103.39     39.01 o 
   2   2  28       15.51        0.32      7.74 o 
                                                 
